# Supplementary material for: Genome-wide perturbations by miRNAs map onto functional cellular pathways, identifying regulators of chromatin modifiers
Source: NPJ Syst Biol Appl. 2015 Sep 28;1:15001–. doi: 10.1038/npjsba.2015.1 (PMC5516802; doi:10.1038/npjsba.2015.1)
Supplement: Supplementary Table 1 [file npjsba20151-s3.xls]

## Sheet: Table_1
Table 1. Number of miRNA, antibodies and cell lines used in first and second screens
screen #	cell line(s)	# of miRNA	# of controls	# of antibodies	# of antibodies common to both screens
1	MDA-MB-231	879	44	125	103
2	MDA-MB-231, SKOV3.ip1, HEYA8	154	8	143	103
