# Supplementary material for: Genome-wide perturbations by miRNAs map onto functional cellular pathways, identifying regulators of chromatin modifiers
Source: NPJ Syst Biol Appl. 2015 Sep 28;1:15001–. doi: 10.1038/npjsba.2015.1 (PMC5516802; doi:10.1038/npjsba.2015.1)
Supplement: Supplementary Table 2 [file npjsba20151-s4.xls]

## Sheet: Table_2
Supplementary Table 2. RPPA antibody set
Antibody name	Gene Name	Catalog #	Source	Screens
14.3.3 epsilon	YWHAE	sc-2395	Santa Cruz	2
4EBP1	EIF4EBP1	9452	Cell Signaling Technology	1,2
4EBP1.pS65	EIF4EBP1	9456	Cell Signaling Technology	1,2
4EBP1.pT37	EIF4EBP1	9459	Cell Signaling Technology	2
53BP1.L	TP53BP1	4937	Cell Signaling Technology	1,2
ACC1	ACACA	1768-1	Epitomics	1,2
ACC1.pS79	ACACA,ACACB	3661	Cell Signaling Technology	1,2
AIB.1	NCOA3	611105	BD Biosciences	1,2
AKT	AKT1, AKT2, AKT3	9272	Cell Signaling Technology	1,2
AKT.pS473	AKT1, AKT2, AKT3	9271	Cell Signaling Technology	1,2
AKT.pT308	AKT1, AKT2, AKT3	9275	Cell Signaling Technology	1,2
AMPK	PRKAA1	2532	Cell Signaling Technology	1,2
AMPKpS345.5	AMPK		Custome made	1
AMPKpS345.6	AMPK		Custome made	1
AMPKpT172	PRKAA1	2535	Cell Signaling Technology	1,2
Annexin	ANXA1	71-3400	Invitrogen	1,2
AR.L	AR	1852-1	Epitomics	1,2
Baf.B	B-Raf	sc-5284	Santa Cruz	1
Bak	BAK1	1542-1	Epitomics	1,2
BAX	BAX	2772	Cell Signaling Technology	1,2
Bcl.2	BCL2	Dako M0887	Dako	1,2
Bcl.x	BCL2L11	1018-1	Epitomics	1,2
Beclin	BECN1	sc-10086	Santa Cruz	2
Bid	BID	1008-1	Epitomics	1,2
BIM	BCL2L11	1036-1	Epitomics	1,2
CASP3.A	CASP3	1476-1	Epitomics	1,2
CASP7Asp198	CASP7	9491	Cell Signaling Technology	1,2
Caspase8	CASP8	9746	Cell Signaling Technology	2
Caspase9cleavedD330	CASP9	9501	Cell Signaling Technology	2
Catenine.Alpha	CTNNA1	CA1030	Calbiochem	2
Catenine.B	CTNNB1	9562	Cell Signaling Technology	1,2
Caveolin1	CAV1	3238	Cell Signaling Technology	1,2
CCNB1	CCNB1	1495-1	Epitomics	1,2
CCNE1	CCNE1	SC-247	Santa Cruz	1,2
CDK1	CDC2	9112	Cell Signaling Technology	1,2
Chk1	CHEK1	2345	Cell Signaling Technology	1,2
Chk1pS345	CHEK1	2348	Cell Signaling Technology	1,2
Chk2	CHEK2	3440	Cell Signaling Technology	1,2
Chk2.1C12	CHEK2	3440	Cell Signaling Technology	1
Chk2.pT68	CHEK2	2197	Cell Signaling Technology	1,2
cIAP	BIRC2	07-759	Millipore	2
cJun.pS73	JUN	9164	Cell Signaling Technology	1,2
CLDN7.L	CLDN7	NB100-91714	Novus	1,2
c-Met	MET	3127	Cell Signaling Technology	2
c-Met_pY1235	MET	3129	Cell Signaling Technology	2
CollagenVI	COL6A1	SC-20649	Santa Cruz	1,2
Cox.2	PTGS2	2169-1	Epitomics	1,2
CyclinD1	CCND1	SC-718	Santa Cruz	1,2
DJ.1	PAK7	ab76008	Abcam	1,2
Dvl3	DVL3	3218	Cell Signaling Technology	2
Ecadherin	CDH1	4065	Cell Signaling Technology	2
eEF2	EEF2	2332	Cell Signaling Technology	2
eEF2K	EEF2K	3692	Cell Signaling Technology	2
EGFR	EGFR	SC-03	Santa Cruz	1,2
EGFRpY1068	EGFR	2234	Cell Signaling Technology	2
EGFRpY1173	EGFR	1124	Epitomics	1,2
eIF4E	EIF4E	9742	Epitomics	1,2
ER.a.pS118	ESR1	1091-1	Epitomics	1,2
ER.L	ESR1	RM-9101-S	Lab Vision	1,2
ERCC1	ERCC1	MS-671-PO	Lab Vision	1,2
ERK2	MAPK1	sc-154	Santa Cruz	1
FAK	PTK2	1700-1	Epitomics	1,2
FAK.pY397	FAK	611723	BD Biosciences	2
Fibronectin	FN1	1574-1	Epitomics	1,2
FOXO3a	FOXO3	9467	Cell Signaling Technology	2
FOXO3apS318	FOXO3	9465	Cell Signaling Technology	2
GAB2	GAB2	3239	Cell Signaling Technology	2
GAPDH	GAPDH	AM4300	Ambion	1
GATA3	GATA3	558686	BD Biosciences	2
GSK.pS21	GSK3A, GSK3B	9331	Cell Signaling Technology	1,2
GSK3.Beta	GSK3B	SC-7291	Santa Cruz	1,2
HER2.L	ERBB2	MS-325-P1	Lab Vision	1,2
HER2pY1248	ERBB2	06-229	Upstate (Millipore)	2
HER3	ERBB3	sc-285	Santa Cruz	2
HER3pY1298	ERBB3	4791	Cell Signaling Technology	2
Hif.L	HIF-1 Alpha	2015-1	Epitomics	1
IGFBP2	IGFBP2	3922	Cell Signaling Technology	1,2
IGFR1b	IGF1R	302	Cell Signaling Technology	1,2
IGFR1bpY1135	IGFR1b	3024	Cell Signaling	1
INPP4B	INPP4B	sc-12318	Santa Cruz	2
IRS.1	IRS1	06-248	Upstate (Millipore)	1,2
JNK.pT183	MAPK8	4668	Cell Signaling Technology	1
Jnk2	MAPK9	4672	Cell Signaling Technology	1,2
K.RAS	KRAS	sc-30 (F234)	Santa Cruz	1
Kit.c	KIT	1522	Epitomics	1,2
Ku80	XRCC5	2280	Cell Signaling Technology	1
Lck	LCK	2752	Cell Signaling Technology	2
LKB1	STK11	ab15095	Abcam	1
MAPK.pT202	MAPK1, MAPK3	4377	Cell Signaling Technology	1,2
MEK1	MAP2K1	1235-1	Epitomics	1,2
MEK1.pS217	MAP2K1	9154	Cell Signaling Technology	1,2
MIG6	ERRF11	WH0054206M1	Sigma	2
Mre11.31HC	MRE11A	4847	Cell Signaling Technology	1,2
MSH2	MSH2	2850	Cell Signaling Technology	1,2
MSH6	MSH6	2203.00.02	SDI	2
Myc	MYC	9402	Cell Signaling Technology	1,2
N.Cadherin	CDH2	4061	Cell Signaling Technology	2
NF2	NF2	2271.00.02	SDI	2
NFkBpS563	NFKB1	3033	Cell Signaling Technology	1,2
Notch1	NOTCH1	3268	Cell Signaling Technology	2
Notch3	NOTCH3	sc-5593	Santa Cruz	1,2
P.Cadherin	CDH3	2130	Cell Signaling Technology	2
p21	CDKN1A	SC-397	Santa Cruz	1,2
P27	CDKN1B	1591-1	Epitomics	1,2
p27pT157	CDKN1B	AF1555	RND	2
p27pT198	CDKN1B	ab64949	Abcam	2
P38.MAPK	MAPK14	9212	Cell Signaling Technology	1,2
P38.pT180	MAPK14	9211	Cell Signaling Technology	1,2
P53	TP53	9282	Cell Signaling Technology	1,2
P70S6K	RPS6KB1	1494-1	Epitomics	2
P70SKpT389	RPS6KB1	9205	Cell Signaling Technology	1,2
P90RSK.pT3593	RPS6KA1	9344	Cell Signaling Technology	1,2
PARP	PARP1	9546	Cell Signaling Technology	1,2
Paxillin	PXN	1500-1	Epitomics	1,2
PCNA	PCNA	ab29	Abcam	1,2
PDK1.pS214	PDK1	3061	Cell Signaling Technology	1,2
Pea15	PEA15	2780	Cell Signaling Technology	1,2
Pea15.pS116	PEA15	44836G	Invitrogen	1
PI3KP110	PIK3CA	4255	Cell Signaling Technology	1,2
PI3KP85	PIK3R1	06-195	Upstate (Millipore)	1,2
PKC.alpha	PRKCA	05-154	Upstate (Millipore)	1,2
PKC.pS657	PRKCA	06-822	Upstate (Millipore)	1,2
PR	PGR	1483-1	Epitomics	1,2
Pras40.pT246	AKT1S1	441100G	Biosource	1,2
PTCH	PTCH1	2113.00.02	SDI	2
PTEN	PTEN	9552	Cell Signaling Technology	1,2
Rab25	RAB25	Covance Custom	Covance Custom	1,2
Rad50	RAD50	05-525	Millipore	1,2
Rad51	RAD51	na 71	Chem Biotech	1,2
Raf.C	RAF1	05-739	Millipore	1,2
Raf.C.pS388	RAF1	9427	Cell Signaling Technology	1,2
Rb.4H1	RB1	9309	Cell Signaling Technology	1,2
Rb.pS807	RB1	9308	Cell Signaling Technology	1,2
S6.pS235	RPS6	2211	Cell Signaling Technology	1,2
S6.pS240	RPS6		Cell Signaling Technology	1,2
Shc.pY317	SHC1	2431	Cell Signaling Technology	1
Smac	DIABLO	2954	Cell Signaling Technology	2
Smad1	SMAD1	1649-1	Epitomics	2
Smad3	SMAD3	1735-1	Epitomics	1,2
Smad4	SMAD4	sc-7866	Santa Cruz	2
Snail	SNAI2	3895	Cell Signaling Technology	1,2
Src	SRC	05-184	Upstate (Millipore)	2
Src.pY416	SRC	2101	Cell Signaling Technology	1,2
Src.pY527	SRC	2105	Cell Signaling Technology	1,2
Stat3	STAT3	06-596	Millipore	1
Stat3.pS705	STAT3	9131	Cell Signaling Technology	1,2
Stat3pT727	STAT3	1121-1	Epitomics	1
Stat5	STAT5A	1289-1	Epitomics	1,2
Stathmin	STMN1	1972-1	Epitomics	1,2
Syk	SYK	sc-1240	Santa Cruz	2
Tau	MAPT	05-348	Upstate (Millipore)	1,2
Taz.pS79	TAZ	sc-17610	Santa Cruz	1
TazpS89	WWTR1	sc-17610	Santa Cruz	1,2
TGM2	TGM2	MS-224	Lab Vision	1
TSC2pT1462	TSC2	3617	Cell Signaling	1
TuberinTSC2	TSC2	1613-1	Epitomics	1,2
Vasp	VASP	3112	Cell Signaling Technology	1,2
VEGFR2	KDR	2479	Cell Signaling Technology	1,2
XBP.1.L	XBP1	sc-32136	Santa Cruz	1
XIAP	XIAP	2042	Cell Signaling Technology	2
XRCC1	XRCC1	2735	Cell Signaling Technology	1
Y.Box.BP1	YBX1	1725.00.02	SDT	1
YAP	YAP1	sc-15407	Santa Cruz	1,2
YAP.pS127	YAP1	4911	Cell Signaling Technology	1,2
YB1.pS102	YBX1	2900	Cell Signaling Technology	1,2
