# Supplementary material for: Genome-wide perturbations by miRNAs map onto functional cellular pathways, identifying regulators of chromatin modifiers
Source: NPJ Syst Biol Appl. 2015 Sep 28;1:15001–. doi: 10.1038/npjsba.2015.1 (PMC5516802; doi:10.1038/npjsba.2015.1)
Supplement: Supplementary Table 3 [file npjsba20151-s5.xls]

## Sheet: Table_3
Supplementary table 3. Dharmacon miRIDIAN® microRNA Library - Human Mimic
miRNA	Mature Sanger ID	PreCursor Accession	GI Number	Mature Sequence	Consensus Cluster
let-7a	hsa-let-7a	MI0000060	MIMAT0000062	UGAGGUAGUAGGUUGUAUAGUU	1
let-7b	hsa-let-7b	MI0000063	MIMAT0000063	UGAGGUAGUAGGUUGUGUGGUU	1
let-7d*	hsa-let-7d*	MI0000065	MIMAT0004484	CUAUACGACCUGCUGCCUUUCU	1
miR-1180	hsa-miR-1180	MI0006273	MIMAT0005825	UUUCCGGCUCGCGUGGGUGUGU	1
miR-1204	hsa-miR-1204	MI0006337	MIMAT0005868	UCGUGGCCUGGUCUCCAUUAU	1
miR-1224-5p	hsa-miR-1224-5p	MI0003764	MIMAT0005458	GUGAGGACUCGGGAGGUGG	1
miR-1234	hsa-miR-1234	MI0006324	MIMAT0005589	UCGGCCUGACCACCCACCCCAC	1
miR-1238	hsa-miR-1238	MI0006328	MIMAT0005593	CUUCCUCGUCUGUCUGCCCC	1
miR-1245	hsa-miR-1245	MI0006380	MIMAT0005897	AAGUGAUCUAAAGGCCUACAU	1
miR-1265	hsa-miR-1265	MI0006401	MIMAT0005918	CAGGAUGUGGUCAAGUGUUGUU	1
miR-1277	hsa-miR-1277	MI0006419	MIMAT0005933	UACGUAGAUAUAUAUGUAUUUU	1
miR-1291	hsa-miR-1291	MI0006353	MIMAT0005881	UGGCCCUGACUGAAGACCAGCAGU	1
miR-1293	hsa-miR-1293	MI0006355	MIMAT0005883	UGGGUGGUCUGGAGAUUUGUGC	1
miR-129-3p	hsa-miR-129-3p	MI0000473	MIMAT0004605	AAGCCCUUACCCCAAAAAGCAU	1
miR-1300	hsa-miR-1300	MI0006360	MIMAT0005888	UUGAGAAGGAGGCUGCUG	1
miR-138-2*	hsa-miR-138-2*	MI0000455	MIMAT0004596	GCUAUUUCACGACACCAGGGUU	1
miR-146a	hsa-miR-146a	MI0000477	MIMAT0000449	UGAGAACUGAAUUCCAUGGGUU	1
miR-147	hsa-miR-147	MI0000262	MIMAT0000251	GUGUGUGGAAAUGCUUCUGC	1
miR-148a	hsa-miR-148a	MI0000253	MIMAT0000243	UCAGUGCACUACAGAACUUUGU	1
miR-150*	hsa-miR-150*	MI0000479	MIMAT0004610	CUGGUACAGGCCUGGGGGACAG	1
miR-151-3p	hsa-miR-151-3p	MI0000809	MIMAT0000757	CUAGACUGAAGCUCCUUGAGG	1
miR-17	hsa-miR-17	MI0000071	MIMAT0000070	CAAAGUGCUUACAGUGCAGGUAG	1
miR-191	hsa-miR-191	MI0000465	MIMAT0000440	CAACGGAAUCCCAAAAGCAGCUG	1
miR-1911*	hsa-miR-1911*	MI0008332	MIMAT0007886	CACCAGGCAUUGUGGUCUCC	1
miR-1913	hsa-miR-1913	MI0008334	MIMAT0007888	UCUGCCCCCUCCGCUGCUGCCA	1
miR-192*	hsa-miR-192*	MI0000234	MIMAT0004543	CUGCCAAUUCCAUAGGUCACAG	1
miR-199a-3p	hsa-miR-199a-3p	MI0000242	MIMAT0000232	ACAGUAGUCUGCACAUUGGUUA	1
miR-2110	hsa-miR-2110	MI0010629	MIMAT0010133	UUGGGGAAACGGCCGCUGAGUG	1
miR-220a	hsa-miR-220a	MI0000297	MIMAT0000277	CCACACCGUAUCUGACACUUU	1
miR-224	hsa-miR-224	MI0000301	MIMAT0000281	CAAGUCACUAGUGGUUCCGUU	1
miR-26b*	hsa-miR-26b*	MI0000084	MIMAT0004500	CCUGUUCUCCAUUACUUGGCUC	1
miR-29c	hsa-miR-29c	MI0000735	MIMAT0000681	UAGCACCAUUUGAAAUCGGUUA	1
miR-30d	hsa-miR-30d	MI0000255	MIMAT0000245	UGUAAACAUCCCCGACUGGAAG	1
miR-31	hsa-miR-31	MI0000089	MIMAT0000089	AGGCAAGAUGCUGGCAUAGCU	1
miR-325	hsa-miR-325	MI0000824	MIMAT0000771	CCUAGUAGGUGUCCAGUAAGUGU	1
miR-331-3p	hsa-miR-331-3p	MI0000812	MIMAT0000760	GCCCCUGGGCCUAUCCUAGAA	1
miR-338-3p	hsa-miR-338-3p	MI0000814	MIMAT0000763	UCCAGCAUCAGUGAUUUUGUUG	1
miR-340	hsa-miR-340	MI0000802	MIMAT0004692	UUAUAAAGCAAUGAGACUGAUU	1
miR-362-5p	hsa-miR-362-5p	MI0000762	MIMAT0000705	AAUCCUUGGAACCUAGGUGUGAGU	1
miR-374a	hsa-miR-374a	MI0000782	MIMAT0000727	UUAUAAUACAACCUGAUAAGUG	1
miR-374b	hsa-miR-374b	MI0005566	MIMAT0004955	AUAUAAUACAACCUGCUAAGUG	1
miR-379*	hsa-miR-379*	MI0000787	MIMAT0004690	UAUGUAACAUGGUCCACUAACU	1
miR-421	hsa-miR-421	MI0003685	MIMAT0003339	AUCAACAGACAUUAAUUGGGCGC	1
miR-483-5p	hsa-miR-483-5p	MI0002467	MIMAT0004761	AAGACGGGAGGAAAGAAGGGAG	1
miR-485-3p	hsa-miR-485-3p	MI0002469	MIMAT0002176	GUCAUACACGGCUCUCCUCUCU	1
miR-486-3p	hsa-miR-486-3p	MI0002470	MIMAT0004762	CGGGGCAGCUCAGUACAGGAU	1
miR-489	hsa-miR-489	MI0003124	MIMAT0002805	GUGACAUCACAUAUACGGCAGC	1
miR-490-5p	hsa-miR-490-5p	MI0003125	MIMAT0004764	CCAUGGAUCUCCAGGUGGGU	1
miR-499-3p	hsa-miR-499-3p	MI0003183	MIMAT0004772	AACAUCACAGCAAGUCUGUGCU	1
miR-508-3p	hsa-miR-508-3p	MI0003195	MIMAT0002880	UGAUUGUAGCCUUUUGGAGUAGA	1
miR-508-5p	hsa-miR-508-5p	MI0003195	MIMAT0004778	UACUCCAGAGGGCGUCACUCAUG	1
miR-510	hsa-miR-510	MI0003197	MIMAT0002882	UACUCAGGAGAGUGGCAAUCAC	1
miR-513a-3p	hsa-miR-513a-3p	MI0003191	MIMAT0004777	UAAAUUUCACCUUUCUGAGAAGG	1
miR-516a-5p	hsa-miR-516a-5p	MI0003180	MIMAT0004770	UUCUCGAGGAAAGAAGCACUUUC	1
miR-517a	hsa-miR-517a	MI0003161	MIMAT0002852	AUCGUGCAUCCCUUUAGAGUGU	1
miR-518a-5p	hsa-miR-518a-5p	MI0003170	MIMAT0005457	CUGCAAAGGGAAGCCCUUUC	1
miR-539	hsa-miR-539	MI0003514	MIMAT0003163	GGAGAAAUUAUCCUUGGUGUGU	1
miR-548a-5p	hsa-miR-548a-5p	MI0003612	MIMAT0004803	AAAAGUAAUUGCGAGUUUUACC	1
miR-548f	hsa-miR-548f	MI0006374	MIMAT0005895	AAAAACUGUAAUUACUUUU	1
miR-562	hsa-miR-562	MI0003568	MIMAT0003226	AAAGUAGCUGUACCAUUUGC	1
miR-570	hsa-miR-570	MI0003577	MIMAT0003235	CGAAAACAGCAAUUACCUUUGC	1
miR-580	hsa-miR-580	MI0003587	MIMAT0003245	UUGAGAAUGAUGAAUCAUUAGG	1
miR-582-5p	hsa-miR-582-5p	MI0003589	MIMAT0003247	UUACAGUUGUUCAACCAGUUACU	1
miR-589*	hsa-miR-589*	MI0003599	MIMAT0003256	UCAGAACAAAUGCCGGUUCCCAGA	1
miR-597	hsa-miR-597	MI0003609	MIMAT0003265	UGUGUCACUCGAUGACCACUGU	1
miR-602	hsa-miR-602	MI0003615	MIMAT0003270	GACACGGGCGACAGCUGCGGCCC	1
miR-603	hsa-miR-603	MI0003616	MIMAT0003271	CACACACUGCAAUUACUUUUGC	1
miR-617	hsa-miR-617	MI0003631	MIMAT0003286	AGACUUCCCAUUUGAAGGUGGC	1
miR-619	hsa-miR-619	MI0003633	MIMAT0003288	GACCUGGACAUGUUUGUGCCCAGU	1
miR-625*	hsa-miR-625*	MI0003639	MIMAT0004808	GACUAUAGAACUUUCCCCCUCA	1
miR-629*	hsa-miR-629*	MI0003643	MIMAT0003298	GUUCUCCCAACGUAAGCCCAGC	1
miR-632	hsa-miR-632	MI0003647	MIMAT0003302	GUGUCUGCUUCCUGUGGGA	1
miR-640	hsa-miR-640	MI0003655	MIMAT0003310	AUGAUCCAGGAACCUGCCUCU	1
miR-654-5p	hsa-miR-654-5p	MI0003676	MIMAT0003330	UGGUGGGCCGCAGAACAUGUGC	1
miR-665	hsa-miR-665	MI0005563	MIMAT0004952	ACCAGGAGGCUGAGGCCCCU	1
miR-768-3p	hsa-miR-768-3p	MI0005117	MIMAT0003947	UCACAAUGCUGACACUCAAACUGCUGAC	1
miR-769-5p	hsa-miR-769-5p	MI0003834	MIMAT0003886	UGAGACCUCUGGGUUCUGAGCU	1
miR-889	hsa-miR-889	MI0005540	MIMAT0004921	UUAAUAUCGGACAACCAUUGU	1
miR-92a-2*	hsa-miR-92a-2*	MI0000094	MIMAT0004508	GGGUGGGGAUUUGUUGCAUUAC	1
let-7a-2*	hsa-let-7a-2*	MI0000061	MIMAT0010195	CUGUACAGCCUCCUAGCUUUCC	2
let-7c*	hsa-let-7c*	MI0000064	MIMAT0004483	UAGAGUUACACCCUGGGAGUUA	2
let-7e*	hsa-let-7e*	MI0000066	MIMAT0004485	CUAUACGGCCUCCUAGCUUUCC	2
let-7g*	hsa-let-7g*	MI0000433	MIMAT0004584	CUGUACAGGCCACUGCCUUGC	2
miR-1	hsa-miR-1	MI0000651	MIMAT0000416	UGGAAUGUAAAGAAGUAUGUAU	2
miR-103	hsa-miR-103	MI0000109	MIMAT0000101	AGCAGCAUUGUACAGGGCUAUGA	2
miR-103-as	hsa-miR-103-as	MI0007261	MIMAT0007402	UCAUAGCCCUGUACAAUGCUGCU	2
miR-107	hsa-miR-107	MI0000114	MIMAT0000104	AGCAGCAUUGUACAGGGCUAUCA	2
miR-10a*	hsa-miR-10a*	MI0000266	MIMAT0004555	CAAAUUCGUAUCUAGGGGAAUA	2
miR-10b*	hsa-miR-10b*	MI0000267	MIMAT0004556	ACAGAUUCGAUUCUAGGGGAAU	2
miR-1178	hsa-miR-1178	MI0006271	MIMAT0005823	UUGCUCACUGUUCUUCCCUAG	2
miR-1183	hsa-miR-1183	MI0006276	MIMAT0005828	CACUGUAGGUGAUGGUGAGAGUGGGCA	2
miR-1225-3p	hsa-miR-1225-3p	MI0006311	MIMAT0005573	UGAGCCCCUGUGCCGCCCCCAG	2
miR-1233	hsa-miR-1233	MI0006323	MIMAT0005588	UGAGCCCUGUCCUCCCGCAG	2
miR-124	hsa-miR-124	MI0000443	MIMAT0000422	UAAGGCACGCGGUGAAUGCC	2
miR-1253	hsa-miR-1253	MI0006387	MIMAT0005904	AGAGAAGAAGAUCAGCCUGCA	2
miR-1254	hsa-miR-1254	MI0006388	MIMAT0005905	AGCCUGGAAGCUGGAGCCUGCAGU	2
miR-1255a	hsa-miR-1255a	MI0006389	MIMAT0005906	AGGAUGAGCAAAGAAAGUAGAUU	2
miR-1259	hsa-miR-1259	MI0006393	MIMAT0005910	AUAUAUGAUGACUUAGCUUUU	2
miR-125a-3p	hsa-miR-125a-3p	MI0000469	MIMAT0004602	ACAGGUGAGGUUCUUGGGAGCC	2
miR-126	hsa-miR-126	MI0000471	MIMAT0000445	UCGUACCGUGAGUAAUAAUGCG	2
miR-1263	hsa-miR-1263	MI0006398	MIMAT0005915	AUGGUACCCUGGCAUACUGAGU	2
miR-1269	hsa-miR-1269	MI0006406	MIMAT0005923	CUGGACUGAGCCGUGCUACUGG	2
miR-1271	hsa-miR-1271	MI0003814	MIMAT0005796	CUUGGCACCUAGCAAGCACUCA	2
miR-127-5p	hsa-miR-127-5p	MI0000472	MIMAT0004604	CUGAAGCUCAGAGGGCUCUGAU	2
miR-1276	hsa-miR-1276	MI0006416	MIMAT0005930	UAAAGAGCCCUGUGGAGACA	2
miR-1281	hsa-miR-1281	MI0006428	MIMAT0005939	UCGCCUCCUCCUCUCCC	2
miR-1294	hsa-miR-1294	MI0006356	MIMAT0005884	UGUGAGGUUGGCAUUGUUGUCU	2
miR-1295	hsa-miR-1295	MI0006357	MIMAT0005885	UUAGGCCGCAGAUCUGGGUGA	2
miR-1296	hsa-miR-1296	MI0003780	MIMAT0005794	UUAGGGCCCUGGCUCCAUCUCC	2
miR-1299	hsa-miR-1299	MI0006359	MIMAT0005887	UUCUGGAAUUCUGUGUGAGGGA	2
miR-1322	hsa-miR-1322	MI0006653	MIMAT0005953	GAUGAUGCUGCUGAUGCUG	2
miR-135b*	hsa-miR-135b*	MI0000810	MIMAT0004698	AUGUAGGGCUAAAAGCCAUGGG	2
miR-137	hsa-miR-137	MI0000454	MIMAT0000429	UUAUUGCUUAAGAAUACGCGUAG	2
miR-138	hsa-miR-138	MI0000476	MIMAT0000430	AGCUGGUGUUGUGAAUCAGGCCG	2
miR-145*	hsa-miR-145*	MI0000461	MIMAT0004601	GGAUUCCUGGAAAUACUGUUCU	2
miR-149*	hsa-miR-149*	MI0000478	MIMAT0004609	AGGGAGGGACGGGGGCUGUGC	2
miR-15a	hsa-miR-15a	MI0000069	MIMAT0000068	UAGCAGCACAUAAUGGUUUGUG	2
miR-15a*	hsa-miR-15a*	MI0000069	MIMAT0004488	CAGGCCAUAUUGUGCUGCCUCA	2
miR-15b	hsa-miR-15b	MI0000438	MIMAT0000417	UAGCAGCACAUCAUGGUUUACA	2
miR-16	hsa-miR-16	MI0000070	MIMAT0000069	UAGCAGCACGUAAAUAUUGGCG	2
miR-16-2*	hsa-miR-16-2*	MI0000115	MIMAT0004518	CCAAUAUUACUGUGCUGCUUUA	2
miR-17*	hsa-miR-17*	MI0000071	MIMAT0000071	ACUGCAGUGAAGGCACUUGUAG	2
miR-183	hsa-miR-183	MI0000273	MIMAT0000261	UAUGGCACUGGUAGAAUUCACU	2
miR-18a	hsa-miR-18a	MI0000072	MIMAT0000072	UAAGGUGCAUCUAGUGCAGAUAG	2
miR-1909	hsa-miR-1909	MI0008330	MIMAT0007883	CGCAGGGGCCGGGUGCUCACCG	2
miR-193a-3p	hsa-miR-193a-3p	MI0000487	MIMAT0000459	AACUGGCCUACAAAGUCCCAGU	2
miR-193a-5p	hsa-miR-193a-5p	MI0000487	MIMAT0004614	UGGGUCUUUGCGGGCGAGAUGA	2
miR-193b	hsa-miR-193b	MI0003137	MIMAT0002819	AACUGGCCCUCAAAGUCCCGCU	2
miR-193b*	hsa-miR-193b*	MI0003137	MIMAT0004767	CGGGGUUUUGAGGGCGAGAUGA	2
miR-195	hsa-miR-195	MI0000489	MIMAT0000461	UAGCAGCACAGAAAUAUUGGC	2
miR-195*	hsa-miR-195*	MI0000489	MIMAT0004615	CCAAUAUUGGCUGUGCUGCUCC	2
miR-196a*	hsa-miR-196a*	MI0000279	MIMAT0004562	CGGCAACAAGAAACUGCCUGAG	2
miR-196b*	hsa-miR-196b*	MI0001150	MIMAT0009201	UCGACAGCACGACACUGCCUUC	2
miR-1976	hsa-miR-1976	MI0009986	MIMAT0009451	CCUCCUGCCCUCCUUGCUGU	2
miR-1977	hsa-miR-1977	MI0009987	MIMAT0009452	GAUUAGGGUGCUUAGCUGUUAA	2
miR-205	hsa-miR-205	MI0000285	MIMAT0000266	UCCUUCAUUCCACCGGAGUCUG	2
miR-205*	hsa-miR-205*	MI0000285	MIMAT0009197	GAUUUCAGUGGAGUGAAGUUC	2
miR-206	hsa-miR-206	MI0000490	MIMAT0000462	UGGAAUGUAAGGAAGUGUGUGG	2
miR-21*	hsa-miR-21*	MI0000077	MIMAT0004494	CAACACCAGUCGAUGGGCUGU	2
miR-214	hsa-miR-214	MI0000290	MIMAT0000271	ACAGCAGGCACAGACAGGCAGU	2
miR-219-1-3p	hsa-miR-219-1-3p	MI0000296	MIMAT0004567	AGAGUUGAGUCUGGACGUCCCG	2
miR-221*	hsa-miR-221*	MI0000298	MIMAT0004568	ACCUGGCAUACAAUGUAGAUUU	2
miR-223*	hsa-miR-223*	MI0000300	MIMAT0004570	CGUGUAUUUGACAAGCUGAGUU	2
miR-224*	hsa-miR-224*	MI0000301	MIMAT0009198	AAAAUGGUGCCCUAGUGACUACA	2
miR-24-2*	hsa-miR-24-2*	MI0000081	MIMAT0004497	UGCCUACUGAGCUGAAACACAG	2
miR-25*	hsa-miR-25*	MI0000082	MIMAT0004498	AGGCGGAGACUUGGGCAAUUG	2
miR-27a*	hsa-miR-27a*	MI0000085	MIMAT0004501	AGGGCUUAGCUGCUUGUGAGCA	2
miR-27b*	hsa-miR-27b*	MI0000440	MIMAT0004588	AGAGCUUAGCUGAUUGGUGAAC	2
miR-28-3p	hsa-miR-28-3p	MI0000086	MIMAT0004502	CACUAGAUUGUGAGCUCCUGGA	2
miR-296-5p	hsa-miR-296-5p	MI0000747	MIMAT0000690	AGGGCCCCCCCUCAAUCCUGU	2
miR-298	hsa-miR-298	MI0005523	MIMAT0004901	AGCAGAAGCAGGGAGGUUCUCCCA	2
miR-30b*	hsa-miR-30b*	MI0000441	MIMAT0004589	CUGGGAGGUGGAUGUUUACUUC	2
miR-323-5p	hsa-miR-323-5p	MI0000807	MIMAT0004696	AGGUGGUCCGUGGCGCGUUCGC	2
miR-337-5p	hsa-miR-337-5p	MI0000806	MIMAT0004695	GAACGGCUUCAUACAGGAGUU	2
miR-342-5p	hsa-miR-342-5p	MI0000805	MIMAT0004694	AGGGGUGCUAUCUGUGAUUGA	2
miR-34a	hsa-miR-34a	MI0000268	MIMAT0000255	UGGCAGUGUCUUAGCUGGUUGU	2
miR-34b	hsa-miR-34b	MI0000742	MIMAT0004676	CAAUCACUAACUCCACUGCCAU	2
miR-34b*	hsa-miR-34b*	MI0000742	MIMAT0000685	UAGGCAGUGUCAUUAGCUGAUUG	2
miR-34c-3p	hsa-miR-34c-3p	MI0000743	MIMAT0004677	AAUCACUAACCACACGGCCAGG	2
miR-34c-5p	hsa-miR-34c-5p	MI0000743	MIMAT0000686	AGGCAGUGUAGUUAGCUGAUUGC	2
miR-365	hsa-miR-365	MI0000767	MIMAT0000710	UAAUGCCCCUAAAAAUCCUUAU	2
miR-376a*	hsa-miR-376a*	MI0000784	MIMAT0003386	GUAGAUUCUCCUUCUAUGAGUA	2
miR-382	hsa-miR-382	MI0000790	MIMAT0000737	GAAGUUGUUCGUGGUGGAUUCG	2
miR-383	hsa-miR-383	MI0000791	MIMAT0000738	AGAUCAGAAGGUGAUUGUGGCU	2
miR-422a	hsa-miR-422a	MI0001444	MIMAT0001339	ACUGGACUUAGGGUCAGAAGGC	2
miR-424	hsa-miR-424	MI0001446	MIMAT0001341	CAGCAGCAAUUCAUGUUUUGAA	2
miR-431*	hsa-miR-431*	MI0001721	MIMAT0004757	CAGGUCGUCUUGCAGGGCUUCU	2
miR-432*	hsa-miR-432*	MI0003133	MIMAT0002815	CUGGAUGGCUCCUCCAUGUCU	2
miR-449a	hsa-miR-449a	MI0001648	MIMAT0001541	UGGCAGUGUAUUGUUAGCUGGU	2
miR-449b	hsa-miR-449b	MI0003673	MIMAT0003327	AGGCAGUGUAUUGUUAGCUGGC	2
miR-487a	hsa-miR-487a	MI0002471	MIMAT0002178	AAUCAUACAGGGACAUCCAGUU	2
miR-488	hsa-miR-488	MI0003123	MIMAT0004763	UUGAAAGGCUAUUUCUUGGUC	2
miR-491-3p	hsa-miR-491-3p	MI0003126	MIMAT0004765	CUUAUGCAAGAUUCCCUUCUAC	2
miR-491-5p	hsa-miR-491-5p	MI0003126	MIMAT0002807	AGUGGGGAACCCUUCCAUGAGG	2
miR-494	hsa-miR-494	MI0003134	MIMAT0002816	UGAAACAUACACGGGAAACCUC	2
miR-496	hsa-miR-496	MI0003136	MIMAT0002818	UGAGUAUUACAUGGCCAAUCUC	2
miR-497	hsa-miR-497	MI0003138	MIMAT0002820	CAGCAGCACACUGUGGUUUGU	2
miR-500	hsa-miR-500	MI0003184	MIMAT0004773	UAAUCCUUGCUACCUGGGUGAGA	2
miR-500*	hsa-miR-500*	MI0003184	MIMAT0002871	AUGCACCUGGGCAAGGAUUCUG	2
miR-501-3p	hsa-miR-501-3p	MI0003185	MIMAT0004774	AAUGCACCCGGGCAAGGAUUCU	2
miR-502-3p	hsa-miR-502-3p	MI0003186	MIMAT0004775	AAUGCACCUGGGCAAGGAUUCA	2
miR-506	hsa-miR-506	MI0003193	MIMAT0002878	UAAGGCACCCUUCUGAGUAGA	2
miR-509-3p	hsa-miR-509-3p	MI0003196	MIMAT0002881	UGAUUGGUACGUCUGUGGGUAG	2
miR-520a-5p	hsa-miR-520a-5p	MI0003149	MIMAT0002833	CUCCAGAGGGAAGUACUUUCU	2
miR-520d-5p	hsa-miR-520d-5p	MI0003164	MIMAT0002855	CUACAAAGGGAAGCCCUUUC	2
miR-522	hsa-miR-522	MI0003177	MIMAT0002868	AAAAUGGUUCCCUUUAGAGUGU	2
miR-524-5p	hsa-miR-524-5p	MI0003160	MIMAT0002849	CUACAAAGGGAAGCACUUUCUC	2
miR-525-3p	hsa-miR-525-3p	MI0003152	MIMAT0002839	GAAGGCGCUUCCCUUUAGAGCG	2
miR-532-5p	hsa-miR-532-5p	MI0003205	MIMAT0002888	CAUGCCUUGAGUGUAGGACCGU	2
miR-541	hsa-miR-541	MI0005539	MIMAT0004920	UGGUGGGCACAGAAUCUGGACU	2
miR-548a-3p	hsa-miR-548a-3p	MI0003593	MIMAT0003251	CAAAACUGGCAAUUACUUUUGC	2
miR-548e	hsa-miR-548e	MI0006344	MIMAT0005874	AAAAACUGAGACUACUUUUGCA	2
miR-552	hsa-miR-552	MI0003557	MIMAT0003215	AACAGGUGACUGGUUAGACAA	2
miR-555	hsa-miR-555	MI0003561	MIMAT0003219	AGGGUAAGCUGAACCUCUGAU	2
miR-558	hsa-miR-558	MI0003564	MIMAT0003222	UGAGCUGCUGUACCAAAAU	2
miR-571	hsa-miR-571	MI0003578	MIMAT0003236	UGAGUUGGCCAUCUGAGUGAG	2
miR-575	hsa-miR-575	MI0003582	MIMAT0003240	GAGCCAGUUGGACAGGAGC	2
miR-576-5p	hsa-miR-576-5p	MI0003583	MIMAT0003241	AUUCUAAUUUCUCCACGUCUUU	2
miR-579	hsa-miR-579	MI0003586	MIMAT0003244	UUCAUUUGGUAUAAACCGCGAUU	2
miR-589	hsa-miR-589	MI0003599	MIMAT0004799	UGAGAACCACGUCUGCUCUGAG	2
miR-593*	hsa-miR-593*	MI0003605	MIMAT0003261	AGGCACCAGCCAGGCAUUGCUCAGC	2
miR-612	hsa-miR-612	MI0003625	MIMAT0003280	GCUGGGCAGGGCUUCUGAGCUCCUU	2
miR-613	hsa-miR-613	MI0003626	MIMAT0003281	AGGAAUGUUCCUUCUUUGCC	2
miR-621	hsa-miR-621	MI0003635	MIMAT0003290	GGCUAGCAACAGCGCUUACCU	2
miR-624	hsa-miR-624	MI0003638	MIMAT0004807	CACAAGGUAUUGGUAUUACCU	2
miR-624*	hsa-miR-624*	MI0003638	MIMAT0003293	UAGUACCAGUACCUUGUGUUCA	2
miR-627	hsa-miR-627	MI0003641	MIMAT0003296	GUGAGUCUCUAAGAAAAGAGGA	2
miR-634	hsa-miR-634	MI0003649	MIMAT0003304	AACCAGCACCCCAACUUUGGAC	2
miR-644	hsa-miR-644	MI0003659	MIMAT0003314	AGUGUGGCUUUCUUAGAGC	2
miR-645	hsa-miR-645	MI0003660	MIMAT0003315	UCUAGGCUGGUACUGCUGA	2
miR-646	hsa-miR-646	MI0003661	MIMAT0003316	AAGCAGCUGCCUCUGAGGC	2
miR-648	hsa-miR-648	MI0003663	MIMAT0003318	AAGUGUGCAGGGCACUGGU	2
miR-650	hsa-miR-650	MI0003665	MIMAT0003320	AGGAGGCAGCGCUCUCAGGAC	2
miR-655	hsa-miR-655	MI0003677	MIMAT0003331	AUAAUACAUGGUUAACCUCUUU	2
miR-661	hsa-miR-661	MI0003669	MIMAT0003324	UGCCUGGGUCUCUGGCCUGCGCGU	2
miR-664*	hsa-miR-664*	MI0006442	MIMAT0005948	ACUGGCUAGGGAAAAUGAUUGGAU	2
miR-668	hsa-miR-668	MI0003761	MIMAT0003881	UGUCACUCGGCUCGGCCCACUAC	2
miR-671-5p	hsa-miR-671-5p	MI0003760	MIMAT0003880	AGGAAGCCCUGGAGGGGCUGGAG	2
miR-744	hsa-miR-744	MI0005559	MIMAT0004945	UGCGGGGCUAGGGCUAACAGCA	2
miR-875-5p	hsa-miR-875-5p	MI0005541	MIMAT0004922	UAUACCUCAGUUUUAUCAGGUG	2
miR-876-3p	hsa-miR-876-3p	MI0005542	MIMAT0004925	UGGUGGUUUACAAAGUAAUUCA	2
miR-885-3p	hsa-miR-885-3p	MI0005560	MIMAT0004948	AGGCAGCGGGGUGUAGUGGAUA	2
miR-886-3p	hsa-miR-886-3p	MI0005527	MIMAT0004906	CGCGGGUGCUUACUGACCCUU	2
miR-888*	hsa-miR-888*	MI0005537	MIMAT0004917	GACUGACACCUCUUUGGGUGAA	2
miR-890	hsa-miR-890	MI0005533	MIMAT0004912	UACUUGGAAAGGCAUCAGUUG	2
miR-891a	hsa-miR-891a	MI0005524	MIMAT0004902	UGCAACGAACCUGAGCCACUGA	2
miR-891b	hsa-miR-891b	MI0005534	MIMAT0004913	UGCAACUUACCUGAGUCAUUGA	2
miR-892b	hsa-miR-892b	MI0005538	MIMAT0004918	CACUGGCUCCUUUCUGGGUAGA	2
miR-920	hsa-miR-920	MI0005712	MIMAT0004970	GGGGAGCUGUGGAAGCAGUA	2
miR-921	hsa-miR-921	MI0005713	MIMAT0004971	CUAGUGAGGGACAGAACCAGGAUUC	2
miR-95	hsa-miR-95	MI0000097	MIMAT0000094	UUCAACGGGUAUUUAUUGAGCA	2
miR-96	hsa-miR-96	MI0000098	MIMAT0000095	UUUGGCACUAGCACAUUUUUGCU	2
let-7a*	hsa-let-7a*	MI0000060	MIMAT0004481	CUAUACAAUCUACUGUCUUUC	3
let-7c	hsa-let-7c	MI0000064	MIMAT0000064	UGAGGUAGUAGGUUGUAUGGUU	3
let-7d	hsa-let-7d	MI0000065	MIMAT0000065	AGAGGUAGUAGGUUGCAUAGUU	3
let-7e	hsa-let-7e	MI0000066	MIMAT0000066	UGAGGUAGGAGGUUGUAUAGUU	3
let-7f	hsa-let-7f	MI0000067	MIMAT0000067	UGAGGUAGUAGAUUGUAUAGUU	3
let-7f-1*	hsa-let-7f-1*	MI0000067	MIMAT0004486	CUAUACAAUCUAUUGCCUUCCC	3
let-7f-2*	hsa-let-7f-2*	MI0000068	MIMAT0004487	CUAUACAGUCUACUGUCUUUCC	3
let-7i*	hsa-let-7i*	MI0000434	MIMAT0004585	CUGCGCAAGCUACUGCCUUGCU	3
miR-100	hsa-miR-100	MI0000102	MIMAT0000098	AACCCGUAGAUCCGAACUUGUG	3
miR-100*	hsa-miR-100*	MI0000102	MIMAT0004512	CAAGCUUGUAUCUAUAGGUAUG	3
miR-103-2*	hsa-miR-103-2*	MI0000108	MIMAT0009196	AGCUUCUUUACAGUGCUGCCUUG	3
miR-105*	hsa-miR-105*	MI0000111	MIMAT0004516	ACGGAUGUUUGAGCAUGUGCUA	3
miR-106a*	hsa-miR-106a*	MI0000113	MIMAT0004517	CUGCAAUGUAAGCACUUCUUAC	3
miR-106b*	hsa-miR-106b*	MI0000734	MIMAT0004672	CCGCACUGUGGGUACUUGCUGC	3
miR-10a	hsa-miR-10a	MI0000266	MIMAT0000253	UACCCUGUAGAUCCGAAUUUGUG	3
miR-1179	hsa-miR-1179	MI0006272	MIMAT0005824	AAGCAUUCUUUCAUUGGUUGG	3
miR-1182	hsa-miR-1182	MI0006275	MIMAT0005827	GAGGGUCUUGGGAGGGAUGUGAC	3
miR-1185	hsa-miR-1185	MI0003844	MIMAT0005798	AGAGGAUACCCUUUGUAUGUU	3
miR-1201	hsa-miR-1201	MI0006333	MIMAT0005864	AGCCUGAUUAAACACAUGCUCUGA	3
miR-1202	hsa-miR-1202	MI0006334	MIMAT0005865	GUGCCAGCUGCAGUGGGGGAG	3
miR-1203	hsa-miR-1203	MI0006335	MIMAT0005866	CCCGGAGCCAGGAUGCAGCUC	3
miR-1206	hsa-miR-1206	MI0006339	MIMAT0005870	UGUUCAUGUAGAUGUUUAAGC	3
miR-1207-3p	hsa-miR-1207-3p	MI0006340	MIMAT0005872	UCAGCUGGCCCUCAUUUC	3
miR-1207-5p	hsa-miR-1207-5p	MI0006340	MIMAT0005871	UGGCAGGGAGGCUGGGAGGGG	3
miR-1208	hsa-miR-1208	MI0006341	MIMAT0005873	UCACUGUUCAGACAGGCGGA	3
miR-122	hsa-miR-122	MI0000442	MIMAT0000421	UGGAGUGUGACAAUGGUGUUUG	3
miR-122*	hsa-miR-122*	MI0000442	MIMAT0004590	AACGCCAUUAUCACACUAAAUA	3
miR-1225-5p	hsa-miR-1225-5p	MI0006311	MIMAT0005572	GUGGGUACGGCCCAGUGGGGGG	3
miR-1226	hsa-miR-1226	MI0006313	MIMAT0005577	UCACCAGCCCUGUGUUCCCUAG	3
miR-1226*	hsa-miR-1226*	MI0006313	MIMAT0005576	GUGAGGGCAUGCAGGCCUGGAUGGGG	3
miR-1227	hsa-miR-1227	MI0006316	MIMAT0005580	CGUGCCACCCUUUUCCCCAG	3
miR-1228	hsa-miR-1228	MI0006318	MIMAT0005583	UCACACCUGCCUCGCCCCCC	3
miR-1228*	hsa-miR-1228*	MI0006318	MIMAT0005582	GUGGGCGGGGGCAGGUGUGUG	3
miR-1229	hsa-miR-1229	MI0006319	MIMAT0005584	CUCUCACCACUGCCCUCCCACAG	3
miR-1231	hsa-miR-1231	MI0006321	MIMAT0005586	GUGUCUGGGCGGACAGCUGC	3
miR-124*	hsa-miR-124*	MI0000443	MIMAT0004591	CGUGUUCACAGCGGACCUUGAU	3
miR-1244	hsa-miR-1244	MI0006379	MIMAT0005896	AAGUAGUUGGUUUGUAUGAGAUGGUU	3
miR-1246	hsa-miR-1246	MI0006381	MIMAT0005898	AAUGGAUUUUUGGAGCAGG	3
miR-1247	hsa-miR-1247	MI0006382	MIMAT0005899	ACCCGUCCCGUUCGUCCCCGGA	3
miR-1248	hsa-miR-1248	MI0006383	MIMAT0005900	ACCUUCUUGUAUAAGCACUGUGCUAAA	3
miR-1249	hsa-miR-1249	MI0006384	MIMAT0005901	ACGCCCUUCCCCCCCUUCUUCA	3
miR-1250	hsa-miR-1250	MI0006385	MIMAT0005902	ACGGUGCUGGAUGUGGCCUUU	3
miR-1251	hsa-miR-1251	MI0006386	MIMAT0005903	ACUCUAGCUGCCAAAGGCGCU	3
miR-1252	hsa-miR-1252	MI0006434	MIMAT0005944	AGAAGGAAAUUGAAUUCAUUUA	3
miR-1255b	hsa-miR-1255b	MI0006435	MIMAT0005945	CGGAUGAGCAAAGAAAGUGGUU	3
miR-1256	hsa-miR-1256	MI0006390	MIMAT0005907	AGGCAUUGACUUCUCACUAGCU	3
miR-1258	hsa-miR-1258	MI0006392	MIMAT0005909	AGUUAGGAUUAGGUCGUGGAA	3
miR-125b-1*	hsa-miR-125b-1*	MI0000446	MIMAT0004592	ACGGGUUAGGCUCUUGGGAGCU	3
miR-1260	hsa-miR-1260	MI0006394	MIMAT0005911	AUCCCACCUCUGCCACCA	3
miR-1264	hsa-miR-1264	MI0003758	MIMAT0005791	CAAGUCUUAUUUGAGCACCUGUU	3
miR-1266	hsa-miR-1266	MI0006403	MIMAT0005920	CCUCAGGGCUGUAGAACAGGGCU	3
miR-1267	hsa-miR-1267	MI0006404	MIMAT0005921	CCUGUUGAAGUGUAAUCCCCA	3
miR-1268	hsa-miR-1268	MI0006405	MIMAT0005922	CGGGCGUGGUGGUGGGGG	3
miR-1272	hsa-miR-1272	MI0006408	MIMAT0005925	GAUGAUGAUGGCAGCAAAUUCUGAAA	3
miR-1273	hsa-miR-1273	MI0006409	MIMAT0005926	GGGCGACAAAGCAAGACUCUUUCUU	3
miR-1274a	hsa-miR-1274a	MI0006410	MIMAT0005927	GUCCCUGUUCAGGCGCCA	3
miR-1274b	hsa-miR-1274b	MI0006427	MIMAT0005938	UCCCUGUUCGGGCGCCA	3
miR-1279	hsa-miR-1279	MI0006426	MIMAT0005937	UCAUAUUGCUUCUUUCU	3
miR-1280	hsa-miR-1280	MI0006437	MIMAT0005946	UCCCACCGCUGCCACCC	3
miR-1283	hsa-miR-1283	MI0003832	MIMAT0005799	UCUACAAAGGAAAGCGCUUUCU	3
miR-1284	hsa-miR-1284	MI0006431	MIMAT0005941	UCUAUACAGACCCUGGCUUUUC	3
miR-1286	hsa-miR-1286	MI0006348	MIMAT0005877	UGCAGGACCAAGAUGAGCCCU	3
miR-1289	hsa-miR-1289	MI0006350	MIMAT0005879	UGGAGUCCAGGAAUCUGCAUUUU	3
miR-129*	hsa-miR-129*	MI0000252	MIMAT0004548	AAGCCCUUACCCCAAAAAGUAU	3
miR-1292	hsa-miR-1292	MI0006433	MIMAT0005943	UGGGAACGGGUUCCGGCAGACGCUG	3
miR-1298	hsa-miR-1298	MI0003938	MIMAT0005800	UUCAUUCGGCUGUCCAGAUGUA	3
miR-1302	hsa-miR-1302	MI0006362	MIMAT0005890	UUGGGACAUACUUAUGCUAAA	3
miR-1303	hsa-miR-1303	MI0006370	MIMAT0005891	UUUAGAGACGGGGUCUUGCUCU	3
miR-1304	hsa-miR-1304	MI0006371	MIMAT0005892	UUUGAGGCUACAGUGAGAUGUG	3
miR-1308	hsa-miR-1308	MI0006441	MIMAT0005947	GCAUGGGUGGUUCAGUGG	3
miR-130b*	hsa-miR-130b*	MI0000748	MIMAT0004680	ACUCUUUCCCUGUUGCACUAC	3
miR-132*	hsa-miR-132*	MI0000449	MIMAT0004594	ACCGUGGCUUUCGAUUGUUACU	3
miR-1321	hsa-miR-1321	MI0006652	MIMAT0005952	CAGGGAGGUGAAUGUGAU	3
miR-1323	hsa-miR-1323	MI0003786	MIMAT0005795	UCAAAACUGAGGGGCAUUUUCU	3
miR-1324	hsa-miR-1324	MI0006657	MIMAT0005956	CCAGACAGAAUUCUAUGCACUUUC	3
miR-133a	hsa-miR-133a	MI0000450	MIMAT0000427	UUUGGUCCCCUUCAACCAGCUG	3
miR-133b	hsa-miR-133b	MI0000822	MIMAT0000770	UUUGGUCCCCUUCAACCAGCUA	3
miR-134	hsa-miR-134	MI0000474	MIMAT0000447	UGUGACUGGUUGACCAGAGGGG	3
miR-135a	hsa-miR-135a	MI0000452	MIMAT0000428	UAUGGCUUUUUAUUCCUAUGUGA	3
miR-135a*	hsa-miR-135a*	MI0000452	MIMAT0004595	UAUAGGGAUUGGAGCCGUGGCG	3
miR-139-3p	hsa-miR-139-3p	MI0000261	MIMAT0004552	GGAGACGCGGCCCUGUUGGAGU	3
miR-139-5p	hsa-miR-139-5p	MI0000261	MIMAT0000250	UCUACAGUGCACGUGUCUCCAG	3
miR-140-5p	hsa-miR-140-5p	MI0000456	MIMAT0000431	CAGUGGUUUUACCCUAUGGUAG	3
miR-141	hsa-miR-141	MI0000457	MIMAT0000432	UAACACUGUCUGGUAAAGAUGG	3
miR-142-3p	hsa-miR-142-3p	MI0000458	MIMAT0000434	UGUAGUGUUUCCUACUUUAUGGA	3
miR-142-5p	hsa-miR-142-5p	MI0000458	MIMAT0000433	CAUAAAGUAGAAAGCACUACU	3
miR-143	hsa-miR-143	MI0000459	MIMAT0000435	UGAGAUGAAGCACUGUAGCUC	3
miR-1468	hsa-miR-1468	MI0003782	MIMAT0006789	CUCCGUUUGCCUGUUUCGCUG	3
miR-1469	hsa-miR-1469	MI0007074	MIMAT0007347	CUCGGCGCGGGGCGCGGGCUCC	3
miR-146a*	hsa-miR-146a*	MI0000477	MIMAT0004608	CCUCUGAAAUUCAGUUCUUCAG	3
miR-146b-3p	hsa-miR-146b-3p	MI0003129	MIMAT0004766	UGCCCUGUGGACUCAGUUCUGG	3
miR-146b-5p	hsa-miR-146b-5p	MI0003129	MIMAT0002809	UGAGAACUGAAUUCCAUAGGCU	3
miR-1471	hsa-miR-1471	MI0007076	MIMAT0007349	GCCCGCGUGUGGAGCCAGGUGU	3
miR-147b	hsa-miR-147b	MI0005544	MIMAT0004928	GUGUGCGGAAAUGCUUCUGCUA	3
miR-148a*	hsa-miR-148a*	MI0000253	MIMAT0004549	AAAGUUCUGAGACACUCCGACU	3
miR-148b*	hsa-miR-148b*	MI0000811	MIMAT0004699	AAGUUCUGUUAUACACUCAGGC	3
miR-149	hsa-miR-149	MI0000478	MIMAT0000450	UCUGGCUCCGUGUCUUCACUCCC	3
miR-150	hsa-miR-150	MI0000479	MIMAT0000451	UCUCCCAACCCUUGUACCAGUG	3
miR-151-5p	hsa-miR-151-5p	MI0000809	MIMAT0004697	UCGAGGAGCUCACAGUCUAGU	3
miR-1537	hsa-miR-1537	MI0007258	MIMAT0007399	AAAACCGUCUAGUUACAGUUGU	3
miR-1538	hsa-miR-1538	MI0007259	MIMAT0007400	CGGCCCGGGCUGCUGCUGUUCCU	3
miR-1539	hsa-miR-1539	MI0007260	MIMAT0007401	UCCUGCGCGUCCCAGAUGCCC	3
miR-154	hsa-miR-154	MI0000480	MIMAT0000452	UAGGUUAUCCGUGUUGCCUUCG	3
miR-15b*	hsa-miR-15b*	MI0000438	MIMAT0004586	CGAAUCAUUAUUUGCUGCUCUA	3
miR-16-1*	hsa-miR-16-1*	MI0000070	MIMAT0004489	CCAGUAUUAACUGUGCUGCUGA	3
miR-181a	hsa-miR-181a	MI0000289	MIMAT0000256	AACAUUCAACGCUGUCGGUGAGU	3
miR-181a*	hsa-miR-181a*	MI0000289	MIMAT0000270	ACCAUCGACCGUUGAUUGUACC	3
miR-181a-2*	hsa-miR-181a-2*	MI0000269	MIMAT0004558	ACCACUGACCGUUGACUGUACC	3
miR-181b	hsa-miR-181b	MI0000270	MIMAT0000257	AACAUUCAUUGCUGUCGGUGGGU	3
miR-181c	hsa-miR-181c	MI0000271	MIMAT0000258	AACAUUCAACCUGUCGGUGAGU	3
miR-181c*	hsa-miR-181c*	MI0000271	MIMAT0004559	AACCAUCGACCGUUGAGUGGAC	3
miR-182*	hsa-miR-182*	MI0000272	MIMAT0000260	UGGUUCUAGACUUGCCAACUA	3
miR-1827	hsa-miR-1827	MI0008195	MIMAT0006767	UGAGGCAGUAGAUUGAAU	3
miR-183*	hsa-miR-183*	MI0000273	MIMAT0004560	GUGAAUUACCGAAGGGCCAUAA	3
miR-184	hsa-miR-184	MI0000481	MIMAT0000454	UGGACGGAGAACUGAUAAGGGU	3
miR-185*	hsa-miR-185*	MI0000482	MIMAT0004611	AGGGGCUGGCUUUCCUCUGGUC	3
miR-186	hsa-miR-186	MI0000483	MIMAT0000456	CAAAGAAUUCUCCUUUUGGGCU	3
miR-187	hsa-miR-187	MI0000274	MIMAT0000262	UCGUGUCUUGUGUUGCAGCCGG	3
miR-187*	hsa-miR-187*	MI0000274	MIMAT0004561	GGCUACAACACAGGACCCGGGC	3
miR-188-3p	hsa-miR-188-3p	MI0000484	MIMAT0004613	CUCCCACAUGCAGGGUUUGCA	3
miR-18a*	hsa-miR-18a*	MI0000072	MIMAT0002891	ACUGCCCUAAGUGCUCCUUCUGG	3
miR-18b	hsa-miR-18b	MI0001518	MIMAT0001412	UAAGGUGCAUCUAGUGCAGUUAG	3
miR-18b*	hsa-miR-18b*	MI0001518	MIMAT0004751	UGCCCUAAAUGCCCCUUCUGGC	3
miR-190	hsa-miR-190	MI0000486	MIMAT0000458	UGAUAUGUUUGAUAUAUUAGGU	3
miR-1908	hsa-miR-1908	MI0008329	MIMAT0007881	CGGCGGGGACGGCGAUUGGUC	3
miR-190b	hsa-miR-190b	MI0005545	MIMAT0004929	UGAUAUGUUUGAUAUUGGGUU	3
miR-1911	hsa-miR-1911	MI0008332	MIMAT0007885	UGAGUACCGCCAUGUCUGUUGGG	3
miR-1912	hsa-miR-1912	MI0008333	MIMAT0007887	UACCCAGAGCAUGCAGUGUGAA	3
miR-1914	hsa-miR-1914	MI0008335	MIMAT0007889	CCCUGUGCCCGGCCCACUUCUG	3
miR-1914*	hsa-miR-1914*	MI0008335	MIMAT0007890	GGAGGGGUCCCGCACUGGGAGG	3
miR-1915	hsa-miR-1915	MI0008336	MIMAT0007892	CCCCAGGGCGACGCGGCGGG	3
miR-194	hsa-miR-194	MI0000488	MIMAT0000460	UGUAACAGCAACUCCAUGUGGA	3
miR-196b	hsa-miR-196b	MI0001150	MIMAT0001080	UAGGUAGUUUCCUGUUGUUGGG	3
miR-1972	hsa-miR-1972	MI0009982	MIMAT0009447	UCAGGCCAGGCACAGUGGCUCA	3
miR-1974	hsa-miR-1974	MI0009984	MIMAT0009449	UGGUUGUAGUCCGUGCGAGAAUA	3
miR-198	hsa-miR-198	MI0000240	MIMAT0000228	GGUCCAGAGGGGAGAUAGGUUC	3
miR-19a	hsa-miR-19a	MI0000073	MIMAT0000073	UGUGCAAAUCUAUGCAAAACUGA	3
miR-19b	hsa-miR-19b	MI0000074	MIMAT0000074	UGUGCAAAUCCAUGCAAAACUGA	3
miR-200a	hsa-miR-200a	MI0000737	MIMAT0000682	UAACACUGUCUGGUAACGAUGU	3
miR-200a*	hsa-miR-200a*	MI0000737	MIMAT0001620	CAUCUUACCGGACAGUGCUGGA	3
miR-200b	hsa-miR-200b	MI0000342	MIMAT0000318	UAAUACUGCCUGGUAAUGAUGA	3
miR-200b*	hsa-miR-200b*	MI0000342	MIMAT0004571	CAUCUUACUGGGCAGCAUUGGA	3
miR-200c	hsa-miR-200c	MI0000650	MIMAT0000617	UAAUACUGCCGGGUAAUGAUGGA	3
miR-200c*	hsa-miR-200c*	MI0000650	MIMAT0004657	CGUCUUACCCAGCAGUGUUUGG	3
miR-202*	hsa-miR-202*	MI0003130	MIMAT0002810	UUCCUAUGCAUAUACUUCUUUG	3
miR-203	hsa-miR-203	MI0000283	MIMAT0000264	GUGAAAUGUUUAGGACCACUAG	3
miR-2052	hsa-miR-2052	MI0010486	MIMAT0009977	UGUUUUGAUAACAGUAAUGU	3
miR-2053	hsa-miR-2053	MI0010487	MIMAT0009978	GUGUUAAUUAAACCUCUAUUUAC	3
miR-2054	hsa-miR-2054	MI0010488	MIMAT0009979	CUGUAAUAUAAAUUUAAUUUAUU	3
miR-20a	hsa-miR-20a	MI0000076	MIMAT0000075	UAAAGUGCUUAUAGUGCAGGUAG	3
miR-20a*	hsa-miR-20a*	MI0000076	MIMAT0004493	ACUGCAUUAUGAGCACUUAAAG	3
miR-20b*	hsa-miR-20b*	MI0001519	MIMAT0004752	ACUGUAGUAUGGGCACUUCCAG	3
miR-21	hsa-miR-21	MI0000077	MIMAT0000076	UAGCUUAUCAGACUGAUGUUGA	3
miR-210	hsa-miR-210	MI0000286	MIMAT0000267	CUGUGCGUGUGACAGCGGCUGA	3
miR-211	hsa-miR-211	MI0000287	MIMAT0000268	UUCCCUUUGUCAUCCUUCGCCU	3
miR-2113	hsa-miR-2113	MI0003939	MIMAT0009206	AUUUGUGCUUGGCUCUGUCAC	3
miR-212	hsa-miR-212	MI0000288	MIMAT0000269	UAACAGUCUCCAGUCACGGCC	3
miR-215	hsa-miR-215	MI0000291	MIMAT0000272	AUGACCUAUGAAUUGACAGAC	3
miR-218	hsa-miR-218	MI0000294	MIMAT0000275	UUGUGCUUGAUCUAACCAUGU	3
miR-218-1*	hsa-miR-218-1*	MI0000294	MIMAT0004565	AUGGUUCCGUCAAGCACCAUGG	3
miR-218-2*	hsa-miR-218-2*	MI0000295	MIMAT0004566	CAUGGUUCUGUCAAGCACCGCG	3
miR-219-2-3p	hsa-miR-219-2-3p	MI0000740	MIMAT0004675	AGAAUUGUGGCUGGACAUCUGU	3
miR-219-5p	hsa-miR-219-5p	MI0000296	MIMAT0000276	UGAUUGUCCAAACGCAAUUCU	3
miR-22	hsa-miR-22	MI0000078	MIMAT0000077	AAGCUGCCAGUUGAAGAACUGU	3
miR-22*	hsa-miR-22*	MI0000078	MIMAT0004495	AGUUCUUCAGUGGCAAGCUUUA	3
miR-220b	hsa-miR-220b	MI0005529	MIMAT0004908	CCACCACCGUGUCUGACACUU	3
miR-222	hsa-miR-222	MI0000299	MIMAT0000279	AGCUACAUCUGGCUACUGGGU	3
miR-223	hsa-miR-223	MI0000300	MIMAT0000280	UGUCAGUUUGUCAAAUACCCCA	3
miR-23a*	hsa-miR-23a*	MI0000079	MIMAT0004496	GGGGUUCCUGGGGAUGGGAUUU	3
miR-24-1*	hsa-miR-24-1*	MI0000080	MIMAT0000079	UGCCUACUGAGCUGAUAUCAGU	3
miR-26a-2*	hsa-miR-26a-2*	MI0000750	MIMAT0004681	CCUAUUCUUGAUUACUUGUUUC	3
miR-27b	hsa-miR-27b	MI0000440	MIMAT0000419	UUCACAGUGGCUAAGUUCUGC	3
miR-28-5p	hsa-miR-28-5p	MI0000086	MIMAT0000085	AAGGAGCUCACAGUCUAUUGAG	3
miR-296-3p	hsa-miR-296-3p	MI0000747	MIMAT0004679	GAGGGUUGGGUGGAGGCUCUCC	3
miR-299-5p	hsa-miR-299-5p	MI0000744	MIMAT0002890	UGGUUUACCGUCCCACAUACAU	3
miR-29a	hsa-miR-29a	MI0000087	MIMAT0000086	UAGCACCAUCUGAAAUCGGUUA	3
miR-29a*	hsa-miR-29a*	MI0000087	MIMAT0004503	ACUGAUUUCUUUUGGUGUUCAG	3
miR-29b	hsa-miR-29b	MI0000105	MIMAT0000100	UAGCACCAUUUGAAAUCAGUGUU	3
miR-29b-1*	hsa-miR-29b-1*	MI0000105	MIMAT0004514	GCUGGUUUCAUAUGGUGGUUUAGA	3
miR-29c*	hsa-miR-29c*	MI0000735	MIMAT0004673	UGACCGAUUUCUCCUGGUGUUC	3
miR-300	hsa-miR-300	MI0005525	MIMAT0004903	UAUACAAGGGCAGACUCUCUCU	3
miR-302a*	hsa-miR-302a*	MI0000738	MIMAT0000683	ACUUAAACGUGGAUGUACUUGCU	3
miR-302b*	hsa-miR-302b*	MI0000772	MIMAT0000714	ACUUUAACAUGGAAGUGCUUUC	3
miR-302d*	hsa-miR-302d*	MI0000774	MIMAT0004685	ACUUUAACAUGGAGGCACUUGC	3
miR-30b	hsa-miR-30b	MI0000441	MIMAT0000420	UGUAAACAUCCUACACUCAGCU	3
miR-30c	hsa-miR-30c	MI0000736	MIMAT0000244	UGUAAACAUCCUACACUCUCAGC	3
miR-30c-1*	hsa-miR-30c-1*	MI0000736	MIMAT0004674	CUGGGAGAGGGUUGUUUACUCC	3
miR-30c-2*	hsa-miR-30c-2*	MI0000254	MIMAT0004550	CUGGGAGAAGGCUGUUUACUCU	3
miR-31*	hsa-miR-31*	MI0000089	MIMAT0004504	UGCUAUGCCAACAUAUUGCCAU	3
miR-32*	hsa-miR-32*	MI0000090	MIMAT0004505	CAAUUUAGUGUGUGUGAUAUUU	3
miR-320a	hsa-miR-320a	MI0000542	MIMAT0000510	AAAAGCUGGGUUGAGAGGGCGA	3
miR-320b	hsa-miR-320b	MI0003776	MIMAT0005792	AAAAGCUGGGUUGAGAGGGCAA	3
miR-320c	hsa-miR-320c	MI0003778	MIMAT0005793	AAAAGCUGGGUUGAGAGGGU	3
miR-320d	hsa-miR-320d	MI0008190	MIMAT0006764	AAAAGCUGGGUUGAGAGGA	3
miR-323-3p	hsa-miR-323-3p	MI0000807	MIMAT0000755	CACAUUACACGGUCGACCUCU	3
miR-324-3p	hsa-miR-324-3p	MI0000813	MIMAT0000762	ACUGCCCCAGGUGCUGCUGG	3
miR-328	hsa-miR-328	MI0000804	MIMAT0000752	CUGGCCCUCUCUGCCCUUCCGU	3
miR-330-3p	hsa-miR-330-3p	MI0000803	MIMAT0000751	GCAAAGCACACGGCCUGCAGAGA	3
miR-335	hsa-miR-335	MI0000816	MIMAT0000765	UCAAGAGCAAUAACGAAAAAUGU	3
miR-337-3p	hsa-miR-337-3p	MI0000806	MIMAT0000754	CUCCUAUAUGAUGCCUUUCUUC	3
miR-338-5p	hsa-miR-338-5p	MI0000814	MIMAT0004701	AACAAUAUCCUGGUGCUGAGUG	3
miR-33a	hsa-miR-33a	MI0000091	MIMAT0000091	GUGCAUUGUAGUUGCAUUGCA	3
miR-33b	hsa-miR-33b	MI0003646	MIMAT0003301	GUGCAUUGCUGUUGCAUUGC	3
miR-33b*	hsa-miR-33b*	MI0003646	MIMAT0004811	CAGUGCCUCGGCAGUGCAGCCC	3
miR-340*	hsa-miR-340*	MI0000802	MIMAT0000750	UCCGUCUCAGUUACUUUAUAGC	3
miR-345	hsa-miR-345	MI0000825	MIMAT0000772	GCUGACUCCUAGUCCAGGGCUC	3
miR-346	hsa-miR-346	MI0000826	MIMAT0000773	UGUCUGCCCGCAUGCCUGCCUCU	3
miR-34a*	hsa-miR-34a*	MI0000268	MIMAT0004557	CAAUCAGCAAGUAUACUGCCCU	3
miR-361-3p	hsa-miR-361-3p	MI0000760	MIMAT0004682	UCCCCCAGGUGUGAUUCUGAUUU	3
miR-361-5p	hsa-miR-361-5p	MI0000760	MIMAT0000703	UUAUCAGAAUCUCCAGGGGUAC	3
miR-371-3p	hsa-miR-371-3p	MI0000779	MIMAT0000723	AAGUGCCGCCAUCUUUUGAGUGU	3
miR-373*	hsa-miR-373*	MI0000781	MIMAT0000725	ACUCAAAAUGGGGGCGCUUUCC	3
miR-374a*	hsa-miR-374a*	MI0000782	MIMAT0004688	CUUAUCAGAUUGUAUUGUAAUU	3
miR-374b*	hsa-miR-374b*	MI0005566	MIMAT0004956	CUUAGCAGGUUGUAUUAUCAUU	3
miR-375	hsa-miR-375	MI0000783	MIMAT0000728	UUUGUUCGUUCGGCUCGCGUGA	3
miR-376b	hsa-miR-376b	MI0002466	MIMAT0002172	AUCAUAGAGGAAAAUCCAUGUU	3
miR-376c	hsa-miR-376c	MI0000776	MIMAT0000720	AACAUAGAGGAAAUUCCACGU	3
miR-377	hsa-miR-377	MI0000785	MIMAT0000730	AUCACACAAAGGCAACUUUUGU	3
miR-377*	hsa-miR-377*	MI0000785	MIMAT0004689	AGAGGUUGCCCUUGGUGAAUUC	3
miR-378	hsa-miR-378	MI0000786	MIMAT0000732	ACUGGACUUGGAGUCAGAAGG	3
miR-378*	hsa-miR-378*	MI0000786	MIMAT0000731	CUCCUGACUCCAGGUCCUGUGU	3
miR-381	hsa-miR-381	MI0000789	MIMAT0000736	UAUACAAGGGCAAGCUCUCUGU	3
miR-411	hsa-miR-411	MI0003675	MIMAT0003329	UAGUAGACCGUAUAGCGUACG	3
miR-411*	hsa-miR-411*	MI0003675	MIMAT0004813	UAUGUAACACGGUCCACUAACC	3
miR-412	hsa-miR-412	MI0002464	MIMAT0002170	ACUUCACCUGGUCCACUAGCCGU	3
miR-423-3p	hsa-miR-423-3p	MI0001445	MIMAT0001340	AGCUCGGUCUGAGGCCCCUCAGU	3
miR-423-5p	hsa-miR-423-5p	MI0001445	MIMAT0004748	UGAGGGGCAGAGAGCGAGACUUU	3
miR-429	hsa-miR-429	MI0001641	MIMAT0001536	UAAUACUGUCUGGUAAAACCGU	3
miR-431	hsa-miR-431	MI0001721	MIMAT0001625	UGUCUUGCAGGCCGUCAUGCA	3
miR-432	hsa-miR-432	MI0003133	MIMAT0002814	UCUUGGAGUAGGUCAUUGGGUGG	3
miR-433	hsa-miR-433	MI0001723	MIMAT0001627	AUCAUGAUGGGCUCCUCGGUGU	3
miR-448	hsa-miR-448	MI0001637	MIMAT0001532	UUGCAUAUGUAGGAUGUCCCAU	3
miR-449b*	hsa-miR-449b*	MI0003673	MIMAT0009203	CAGCCACAACUACCCUGCCACU	3
miR-450a	hsa-miR-450a	MI0001652	MIMAT0001545	UUUUGCGAUGUGUUCCUAAUAU	3
miR-450b-3p	hsa-miR-450b-3p	MI0005531	MIMAT0004910	UUGGGAUCAUUUUGCAUCCAUA	3
miR-450b-5p	hsa-miR-450b-5p	MI0005531	MIMAT0004909	UUUUGCAAUAUGUUCCUGAAUA	3
miR-451	hsa-miR-451	MI0001729	MIMAT0001631	AAACCGUUACCAUUACUGAGUU	3
miR-452	hsa-miR-452	MI0001733	MIMAT0001635	AACUGUUUGCAGAGGAAACUGA	3
miR-453	hsa-miR-453	MI0001727	MIMAT0001630	AGGUUGUCCGUGGUGAGUUCGCA	3
miR-455-3p	hsa-miR-455-3p	MI0003513	MIMAT0004784	GCAGUCCAUGGGCAUAUACAC	3
miR-483-3p	hsa-miR-483-3p	MI0002467	MIMAT0002173	UCACUCCUCUCCUCCCGUCUU	3
miR-485-5p	hsa-miR-485-5p	MI0002469	MIMAT0002175	AGAGGCUGGCCGUGAUGAAUUC	3
miR-486-5p	hsa-miR-486-5p	MI0002470	MIMAT0002177	UCCUGUACUGAGCUGCCCCGAG	3
miR-487b	hsa-miR-487b	MI0003530	MIMAT0003180	AAUCGUACAGGGUCAUCCACUU	3
miR-488*	hsa-miR-488*	MI0003123	MIMAT0002804	CCCAGAUAAUGGCACUCUCAA	3
miR-490-3p	hsa-miR-490-3p	MI0003125	MIMAT0002806	CAACCUGGAGGACUCCAUGCUG	3
miR-493	hsa-miR-493	MI0003132	MIMAT0003161	UGAAGGUCUACUGUGUGCCAGG	3
miR-497*	hsa-miR-497*	MI0003138	MIMAT0004768	CAAACCACACUGUGGUGUUAGA	3
miR-498	hsa-miR-498	MI0003142	MIMAT0002824	UUUCAAGCCAGGGGGCGUUUUUC	3
miR-501-5p	hsa-miR-501-5p	MI0003185	MIMAT0002872	AAUCCUUUGUCCCUGGGUGAGA	3
miR-504	hsa-miR-504	MI0003189	MIMAT0002875	AGACCCUGGUCUGCACUCUAUC	3
miR-505	hsa-miR-505	MI0003190	MIMAT0002876	CGUCAACACUUGCUGGUUUCCU	3
miR-505*	hsa-miR-505*	MI0003190	MIMAT0004776	GGGAGCCAGGAAGUAUUGAUGU	3
miR-509-3-5p	hsa-miR-509-3-5p	MI0005717	MIMAT0004975	UACUGCAGACGUGGCAAUCAUG	3
miR-509-5p	hsa-miR-509-5p	MI0003196	MIMAT0004779	UACUGCAGACAGUGGCAAUCA	3
miR-513b	hsa-miR-513b	MI0006648	MIMAT0005788	UUCACAAGGAGGUGUCAUUUAU	3
miR-513c	hsa-miR-513c	MI0006649	MIMAT0005789	UUCUCAAGGAGGUGUCGUUUAU	3
miR-515-5p	hsa-miR-515-5p	MI0003144	MIMAT0002826	UUCUCCAAAAGAAAGCACUUUCUG	3
miR-517*	hsa-miR-517*	MI0003161	MIMAT0002851	CCUCUAGAUGGAAGCACUGUCU	3
miR-518a-3p	hsa-miR-518a-3p	MI0003170	MIMAT0002863	GAAAGCGCUUCCCUUUGCUGGA	3
miR-518d-5p	hsa-miR-518d-5p	MI0003171	MIMAT0005456	CUCUAGAGGGAAGCACUUUCUG	3
miR-518e	hsa-miR-518e	MI0003169	MIMAT0002861	AAAGCGCUUCCCUUCAGAGUG	3
miR-518e*	hsa-miR-518e*	MI0003169	MIMAT0005450	CUCUAGAGGGAAGCGCUUUCUG	3
miR-518f	hsa-miR-518f	MI0003154	MIMAT0002842	GAAAGCGCUUCUCUUUAGAGG	3
miR-518f*	hsa-miR-518f*	MI0003154	MIMAT0002841	CUCUAGAGGGAAGCACUUUCUC	3
miR-519e	hsa-miR-519e	MI0003145	MIMAT0002829	AAGUGCCUCCUUUUAGAGUGUU	3
miR-519e*	hsa-miR-519e*	MI0003145	MIMAT0002828	UUCUCCAAAAGGGAGCACUUUC	3
miR-520f	hsa-miR-520f	MI0003146	MIMAT0002830	AAGUGCUUCCUUUUAGAGGGUU	3
miR-521	hsa-miR-521	MI0003176	MIMAT0002854	AACGCACUUCCCUUUAGAGUGU	3
miR-523	hsa-miR-523	MI0003153	MIMAT0002840	GAACGCGCUUCCCUAUAGAGGGU	3
miR-532-3p	hsa-miR-532-3p	MI0003205	MIMAT0004780	CCUCCCACACCCAAGGCUUGCA	3
miR-542-3p	hsa-miR-542-3p	MI0003686	MIMAT0003389	UGUGACAGAUUGAUAACUGAAA	3
miR-543	hsa-miR-543	MI0005565	MIMAT0004954	AAACAUUCGCGGUGCACUUCUU	3
miR-545	hsa-miR-545	MI0003516	MIMAT0003165	UCAGCAAACAUUUAUUGUGUGC	3
miR-545*	hsa-miR-545*	MI0003516	MIMAT0004785	UCAGUAAAUGUUUAUUAGAUGA	3
miR-548b-5p	hsa-miR-548b-5p	MI0003596	MIMAT0004798	AAAAGUAAUUGUGGUUUUGGCC	3
miR-548c-5p	hsa-miR-548c-5p	MI0003630	MIMAT0004806	AAAAGUAAUUGCGGUUUUUGCC	3
miR-548g	hsa-miR-548g	MI0006395	MIMAT0005912	AAAACUGUAAUUACUUUUGUAC	3
miR-548h	hsa-miR-548h	MI0006411	MIMAT0005928	AAAAGUAAUCGCGGUUUUUGUC	3
miR-548j	hsa-miR-548j	MI0006345	MIMAT0005875	AAAAGUAAUUGCGGUCUUUGGU	3
miR-548l	hsa-miR-548l	MI0006361	MIMAT0005889	AAAAGUAUUUGCGGGUUUUGUC	3
miR-548m	hsa-miR-548m	MI0006400	MIMAT0005917	CAAAGGUAUUUGUGGUUUUUG	3
miR-548n	hsa-miR-548n	MI0006399	MIMAT0005916	CAAAAGUAAUUGUGGAUUUUGU	3
miR-548p	hsa-miR-548p	MI0006420	MIMAT0005934	UAGCAAAAACUGCAGUUACUUU	3
miR-550	hsa-miR-550	MI0003600	MIMAT0004800	AGUGCCUGAGGGAGUAAGAGCCC	3
miR-550*	hsa-miR-550*	MI0003600	MIMAT0003257	UGUCUUACUCCCUCAGGCACAU	3
miR-551a	hsa-miR-551a	MI0003556	MIMAT0003214	GCGACCCACUCUUGGUUUCCA	3
miR-551b	hsa-miR-551b	MI0003575	MIMAT0003233	GCGACCCAUACUUGGUUUCAG	3
miR-551b*	hsa-miR-551b*	MI0003575	MIMAT0004794	GAAAUCAAGCGUGGGUGAGACC	3
miR-553	hsa-miR-553	MI0003558	MIMAT0003216	AAAACGGUGAGAUUUUGUUUU	3
miR-554	hsa-miR-554	MI0003559	MIMAT0003217	GCUAGUCCUGACUCAGCCAGU	3
miR-556-5p	hsa-miR-556-5p	MI0003562	MIMAT0003220	GAUGAGCUCAUUGUAAUAUGAG	3
miR-557	hsa-miR-557	MI0003563	MIMAT0003221	GUUUGCACGGGUGGGCCUUGUCU	3
miR-559	hsa-miR-559	MI0003565	MIMAT0003223	UAAAGUAAAUAUGCACCAAAA	3
miR-561	hsa-miR-561	MI0003567	MIMAT0003225	CAAAGUUUAAGAUCCUUGAAGU	3
miR-566	hsa-miR-566	MI0003572	MIMAT0003230	GGGCGCCUGUGAUCCCAAC	3
miR-567	hsa-miR-567	MI0003573	MIMAT0003231	AGUAUGUUCUUCCAGGACAGAAC	3
miR-568	hsa-miR-568	MI0003574	MIMAT0003232	AUGUAUAAAUGUAUACACAC	3
miR-569	hsa-miR-569	MI0003576	MIMAT0003234	AGUUAAUGAAUCCUGGAAAGU	3
miR-573	hsa-miR-573	MI0003580	MIMAT0003238	CUGAAGUGAUGUGUAACUGAUCAG	3
miR-574-3p	hsa-miR-574-3p	MI0003581	MIMAT0003239	CACGCUCAUGCACACACCCACA	3
miR-574-5p	hsa-miR-574-5p	MI0003581	MIMAT0004795	UGAGUGUGUGUGUGUGAGUGUGU	3
miR-576-3p	hsa-miR-576-3p	MI0003583	MIMAT0004796	AAGAUGUGGAAAAAUUGGAAUC	3
miR-577	hsa-miR-577	MI0003584	MIMAT0003242	UAGAUAAAAUAUUGGUACCUG	3
miR-581	hsa-miR-581	MI0003588	MIMAT0003246	UCUUGUGUUCUCUAGAUCAGU	3
miR-582-3p	hsa-miR-582-3p	MI0003589	MIMAT0004797	UAACUGGUUGAACAACUGAACC	3
miR-584	hsa-miR-584	MI0003591	MIMAT0003249	UUAUGGUUUGCCUGGGACUGAG	3
miR-590-5p	hsa-miR-590-5p	MI0003602	MIMAT0003258	GAGCUUAUUCAUAAAAGUGCAG	3
miR-591	hsa-miR-591	MI0003603	MIMAT0003259	AGACCAUGGGUUCUCAUUGU	3
miR-592	hsa-miR-592	MI0003604	MIMAT0003260	UUGUGUCAAUAUGCGAUGAUGU	3
miR-595	hsa-miR-595	MI0003607	MIMAT0003263	GAAGUGUGCCGUGGUGUGUCU	3
miR-599	hsa-miR-599	MI0003611	MIMAT0003267	GUUGUGUCAGUUUAUCAAAC	3
miR-600	hsa-miR-600	MI0003613	MIMAT0003268	ACUUACAGACAAGAGCCUUGCUC	3
miR-606	hsa-miR-606	MI0003619	MIMAT0003274	AAACUACUGAAAAUCAAAGAU	3
miR-608	hsa-miR-608	MI0003621	MIMAT0003276	AGGGGUGGUGUUGGGACAGCUCCGU	3
miR-609	hsa-miR-609	MI0003622	MIMAT0003277	AGGGUGUUUCUCUCAUCUCU	3
miR-610	hsa-miR-610	MI0003623	MIMAT0003278	UGAGCUAAAUGUGUGCUGGGA	3
miR-611	hsa-miR-611	MI0003624	MIMAT0003279	GCGAGGACCCCUCGGGGUCUGAC	3
miR-614	hsa-miR-614	MI0003627	MIMAT0003282	GAACGCCUGUUCUUGCCAGGUGG	3
miR-615-5p	hsa-miR-615-5p	MI0003628	MIMAT0004804	GGGGGUCCCCGGUGCUCGGAUC	3
miR-616	hsa-miR-616	MI0003629	MIMAT0004805	AGUCAUUGGAGGGUUUGAGCAG	3
miR-616*	hsa-miR-616*	MI0003629	MIMAT0003284	ACUCAAAACCCUUCAGUGACUU	3
miR-618	hsa-miR-618	MI0003632	MIMAT0003287	AAACUCUACUUGUCCUUCUGAGU	3
miR-622	hsa-miR-622	MI0003636	MIMAT0003291	ACAGUCUGCUGAGGUUGGAGC	3
miR-623	hsa-miR-623	MI0003637	MIMAT0003292	AUCCCUUGCAGGGGCUGUUGGGU	3
miR-628-3p	hsa-miR-628-3p	MI0003642	MIMAT0003297	UCUAGUAAGAGUGGCAGUCGA	3
miR-629	hsa-miR-629	MI0003643	MIMAT0004810	UGGGUUUACGUUGGGAGAACU	3
miR-633	hsa-miR-633	MI0003648	MIMAT0003303	CUAAUAGUAUCUACCACAAUAAA	3
miR-635	hsa-miR-635	MI0003650	MIMAT0003305	ACUUGGGCACUGAAACAAUGUCC	3
miR-638	hsa-miR-638	MI0003653	MIMAT0003308	AGGGAUCGCGGGCGGGUGGCGGCCU	3
miR-642	hsa-miR-642	MI0003657	MIMAT0003312	GUCCCUCUCCAAAUGUGUCUUG	3
miR-643	hsa-miR-643	MI0003658	MIMAT0003313	ACUUGUAUGCUAGCUCAGGUAG	3
miR-649	hsa-miR-649	MI0003664	MIMAT0003319	AAACCUGUGUUGUUCAAGAGUC	3
miR-651	hsa-miR-651	MI0003666	MIMAT0003321	UUUAGGAUAAGCUUGACUUUUG	3
miR-652	hsa-miR-652	MI0003667	MIMAT0003322	AAUGGCGCCACUAGGGUUGUG	3
miR-656	hsa-miR-656	MI0003678	MIMAT0003332	AAUAUUAUACAGUCAACCUCU	3
miR-658	hsa-miR-658	MI0003682	MIMAT0003336	GGCGGAGGGAAGUAGGUCCGUUGGU	3
miR-659	hsa-miR-659	MI0003683	MIMAT0003337	CUUGGUUCAGGGAGGGUCCCCA	3
miR-660	hsa-miR-660	MI0003684	MIMAT0003338	UACCCAUUGCAUAUCGGAGUUG	3
miR-662	hsa-miR-662	MI0003670	MIMAT0003325	UCCCACGUUGUGGCCCAGCAG	3
miR-663	hsa-miR-663	MI0003672	MIMAT0003326	AGGCGGGGCGCCGCGGGACCGC	3
miR-663b	hsa-miR-663b	MI0006336	MIMAT0005867	GGUGGCCCGGCCGUGCCUGAGG	3
miR-664	hsa-miR-664	MI0006442	MIMAT0005949	UAUUCAUUUAUCCCCAGCCUACA	3
miR-675	hsa-miR-675	MI0005416	MIMAT0004284	UGGUGCGGAGAGGGCCCACAGUG	3
miR-675*	hsa-miR-675*	MI0005416	MIMAT0006790	CUGUAUGCCCUCACCGCUCA	3
miR-7	hsa-miR-7	MI0000263	MIMAT0000252	UGGAAGACUAGUGAUUUUGUUGU	3
miR-708	hsa-miR-708	MI0005543	MIMAT0004926	AAGGAGCUUACAAUCUAGCUGGG	3
miR-7-2*	hsa-miR-7-2*	MI0000264	MIMAT0004554	CAACAAAUCCCAGUCUACCUAA	3
miR-767-3p	hsa-miR-767-3p	MI0003763	MIMAT0003883	UCUGCUCAUACCCCAUGGUUUCU	3
miR-767-5p	hsa-miR-767-5p	MI0003763	MIMAT0003882	UGCACCAUGGUUGUCUGAGCAUG	3
miR-769-3p	hsa-miR-769-3p	MI0003834	MIMAT0003887	CUGGGAUCUCCGGGGUCUUGGUU	3
miR-801	hsa-miR-801	MI0005202	MIMAT0004209	GAUUGCUCUGCGUGCGGAAUCGAC	3
miR-873	hsa-miR-873	MI0005564	MIMAT0004953	GCAGGAACUUGUGAGUCUCCU	3
miR-874	hsa-miR-874	MI0005532	MIMAT0004911	CUGCCCUGGCCCGAGGGACCGA	3
miR-875-3p	hsa-miR-875-3p	MI0005541	MIMAT0004923	CCUGGAAACACUGAGGUUGUG	3
miR-876-5p	hsa-miR-876-5p	MI0005542	MIMAT0004924	UGGAUUUCUUUGUGAAUCACCA	3
miR-877	hsa-miR-877	MI0005561	MIMAT0004949	GUAGAGGAGAUGGCGCAGGG	3
miR-885-5p	hsa-miR-885-5p	MI0005560	MIMAT0004947	UCCAUUACACUACCCUGCCUCU	3
miR-886-5p	hsa-miR-886-5p	MI0005527	MIMAT0004905	CGGGUCGGAGUUAGCUCAAGCGG	3
miR-887	hsa-miR-887	MI0005562	MIMAT0004951	GUGAACGGGCGCCAUCCCGAGG	3
miR-888	hsa-miR-888	MI0005537	MIMAT0004916	UACUCAAAAAGCUGUCAGUCA	3
miR-922	hsa-miR-922	MI0005714	MIMAT0004972	GCAGCAGAGAAUAGGACUACGUC	3
miR-923	hsa-miR-923	MI0005715	MIMAT0004973	GUCAGCGGAGGAAAAGAAACU	3
miR-92a	hsa-miR-92a	MI0000093	MIMAT0000092	UAUUGCACUUGUCCCGGCCUGU	3
miR-92b	hsa-miR-92b	MI0003560	MIMAT0003218	UAUUGCACUCGUCCCGGCCUCC	3
miR-92b*	hsa-miR-92b*	MI0003560	MIMAT0004792	AGGGACGGGACGCGGUGCAGUG	3
miR-93*	hsa-miR-93*	MI0000095	MIMAT0004509	ACUGCUGAGCUAGCACUUCCCG	3
miR-933	hsa-miR-933	MI0005755	MIMAT0004976	UGUGCGCAGGGAGACCUCUCCC	3
miR-934	hsa-miR-934	MI0005756	MIMAT0004977	UGUCUACUACUGGAGACACUGG	3
miR-935	hsa-miR-935	MI0005757	MIMAT0004978	CCAGUUACCGCUUCCGCUACCGC	3
miR-936	hsa-miR-936	MI0005758	MIMAT0004979	ACAGUAGAGGGAGGAAUCGCAG	3
miR-938	hsa-miR-938	MI0005760	MIMAT0004981	UGCCCUUAAAGGUGAACCCAGU	3
miR-939	hsa-miR-939	MI0005761	MIMAT0004982	UGGGGAGCUGAGGCUCUGGGGGUG	3
miR-940	hsa-miR-940	MI0005762	MIMAT0004983	AAGGCAGGGCCCCCGCUCCCC	3
miR-943	hsa-miR-943	MI0005768	MIMAT0004986	CUGACUGUUGCCGUCCUCCAG	3
miR-944	hsa-miR-944	MI0005769	MIMAT0004987	AAAUUAUUGUACAUCGGAUGAG	3
miR-96*	hsa-miR-96*	MI0000098	MIMAT0004510	AAUCAUGUGCAGUGCCAAUAUG	3
miR-98	hsa-miR-98	MI0000100	MIMAT0000096	UGAGGUAGUAAGUUGUAUUGUU	3
miR-99a	hsa-miR-99a	MI0000101	MIMAT0000097	AACCCGUAGAUCCGAUCUUGUG	3
miR-99a*	hsa-miR-99a*	MI0000101	MIMAT0004511	CAAGCUCGCUUCUAUGGGUCUG	3
miR-99b	hsa-miR-99b	MI0000746	MIMAT0000689	CACCCGUAGAACCGACCUUGCG	3
miR-99b*	hsa-miR-99b*	MI0000746	MIMAT0004678	CAAGCUCGUGUCUGUGGGUCCG	3
let-7b*	hsa-let-7b*	MI0000063	MIMAT0004482	CUAUACAACCUACUGCCUUCCC	4
let-7g	hsa-let-7g	MI0000433	MIMAT0000414	UGAGGUAGUAGUUUGUACAGUU	4
let-7i	hsa-let-7i	MI0000434	MIMAT0000415	UGAGGUAGUAGUUUGUGCUGUU	4
miR-101*	hsa-miR-101*	MI0000103	MIMAT0004513	CAGUUAUCACAGUGCUGAUGCU	4
miR-105	hsa-miR-105	MI0000111	MIMAT0000102	UCAAAUGCUCAGACUCCUGUGGU	4
miR-10b	hsa-miR-10b	MI0000267	MIMAT0000254	UACCCUGUAGAACCGAAUUUGUG	4
miR-1224-3p	hsa-miR-1224-3p	MI0003764	MIMAT0005459	CCCCACCUCCUCUCUCCUCAG	4
miR-1236	hsa-miR-1236	MI0006326	MIMAT0005591	CCUCUUCCCCUUGUCUCUCCAG	4
miR-1257	hsa-miR-1257	MI0006391	MIMAT0005908	AGUGAAUGAUGGGUUCUGACC	4
miR-1262	hsa-miR-1262	MI0006397	MIMAT0005914	AUGGGUGAAUUUGUAGAAGGAU	4
miR-127-3p	hsa-miR-127-3p	MI0000472	MIMAT0000446	UCGGAUCCGUCUGAGCUUGGCU	4
miR-1278	hsa-miR-1278	MI0006425	MIMAT0005936	UAGUACUGUGCAUAUCAUCUAU	4
miR-1290	hsa-miR-1290	MI0006352	MIMAT0005880	UGGAUUUUUGGAUCAGGGA	4
miR-129-5p	hsa-miR-129-5p	MI0000252	MIMAT0000242	CUUUUUGCGGUCUGGGCUUGC	4
miR-1301	hsa-miR-1301	MI0003815	MIMAT0005797	UUGCAGCUGCCUGGGAGUGACUUC	4
miR-1306	hsa-miR-1306	MI0006443	MIMAT0005950	ACGUUGGCUCUGGUGGUG	4
miR-130a*	hsa-miR-130a*	MI0000448	MIMAT0004593	UUCACAUUGUGCUACUGUCUGC	4
miR-136	hsa-miR-136	MI0000475	MIMAT0000448	ACUCCAUUUGUUUUGAUGAUGGA	4
miR-138-1*	hsa-miR-138-1*	MI0000476	MIMAT0004607	GCUACUUCACAACACCAGGGCC	4
miR-144*	hsa-miR-144*	MI0000460	MIMAT0004600	GGAUAUCAUCAUAUACUGUAAG	4
miR-1470	hsa-miR-1470	MI0007075	MIMAT0007348	GCCCUCCGCCCGUGCACCCCG	4
miR-153	hsa-miR-153	MI0000463	MIMAT0000439	UUGCAUAGUCACAAAAGUGAUC	4
miR-154*	hsa-miR-154*	MI0000480	MIMAT0000453	AAUCAUACACGGUUGACCUAUU	4
miR-155	hsa-miR-155	MI0000681	MIMAT0000646	UUAAUGCUAAUCGUGAUAGGGGU	4
miR-155*	hsa-miR-155*	MI0000681	MIMAT0004658	CUCCUACAUAUUAGCAUUAACA	4
miR-181d	hsa-miR-181d	MI0003139	MIMAT0002821	AACAUUCAUUGUUGUCGGUGGGU	4
miR-182	hsa-miR-182	MI0000272	MIMAT0000259	UUUGGCAAUGGUAGAACUCACACU	4
miR-1826	hsa-miR-1826	MI0008194	MIMAT0006766	AUUGAUCAUCGACACUUCGAACGCAAU	4
miR-186*	hsa-miR-186*	MI0000483	MIMAT0004612	GCCCAAAGGUGAAUUUUUUGGG	4
miR-188-5p	hsa-miR-188-5p	MI0000484	MIMAT0000457	CAUCCCUUGCAUGGUGGAGGG	4
miR-1909*	hsa-miR-1909*	MI0008330	MIMAT0007882	UGAGUGCCGGUGCCUGCCCUG	4
miR-1915*	hsa-miR-1915*	MI0008336	MIMAT0007891	ACCUUGCCUUGCUGCCCGGGCC	4
miR-192	hsa-miR-192	MI0000234	MIMAT0000222	CUGACCUAUGAAUUGACAGCC	4
miR-196a	hsa-miR-196a	MI0000238	MIMAT0000226	UAGGUAGUUUCAUGUUGUUGGG	4
miR-1973	hsa-miR-1973	MI0009983	MIMAT0009448	ACCGUGCAAAGGUAGCAUA	4
miR-1978	hsa-miR-1978	MI0009988	MIMAT0009453	GGUUUGGUCCUAGCCUUUCUA	4
miR-1979	hsa-miR-1979	MI0009989	MIMAT0009454	CUCCCACUGCUUCACUUGACUA	4
miR-202	hsa-miR-202	MI0003130	MIMAT0002811	AGAGGUAUAGGGCAUGGGAA	4
miR-204	hsa-miR-204	MI0000284	MIMAT0000265	UUCCCUUUGUCAUCCUAUGCCU	4
miR-214*	hsa-miR-214*	MI0000290	MIMAT0004564	UGCCUGUCUACACUUGCUGUGC	4
miR-220c	hsa-miR-220c	MI0005536	MIMAT0004915	ACACAGGGCUGUUGUGAAGACU	4
miR-222*	hsa-miR-222*	MI0000299	MIMAT0004569	CUCAGUAGCCAGUGUAGAUCCU	4
miR-23a	hsa-miR-23a	MI0000079	MIMAT0000078	AUCACAUUGCCAGGGAUUUCC	4
miR-23b	hsa-miR-23b	MI0000439	MIMAT0000418	AUCACAUUGCCAGGGAUUACC	4
miR-23b*	hsa-miR-23b*	MI0000439	MIMAT0004587	UGGGUUCCUGGCAUGCUGAUUU	4
miR-24	hsa-miR-24	MI0000080	MIMAT0000080	UGGCUCAGUUCAGCAGGAACAG	4
miR-27a	hsa-miR-27a	MI0000085	MIMAT0000084	UUCACAGUGGCUAAGUUCCGC	4
miR-297	hsa-miR-297	MI0005775	MIMAT0004450	AUGUAUGUGUGCAUGUGCAUG	4
miR-299-3p	hsa-miR-299-3p	MI0000744	MIMAT0000687	UAUGUGGGAUGGUAAACCGCUU	4
miR-29b-2*	hsa-miR-29b-2*	MI0000107	MIMAT0004515	CUGGUUUCACAUGGUGGCUUAG	4
miR-301a	hsa-miR-301a	MI0000745	MIMAT0000688	CAGUGCAAUAGUAUUGUCAAAGC	4
miR-30e	hsa-miR-30e	MI0000749	MIMAT0000692	UGUAAACAUCCUUGACUGGAAG	4
miR-324-5p	hsa-miR-324-5p	MI0000813	MIMAT0000761	CGCAUCCCCUAGGGCAUUGGUGU	4
miR-329	hsa-miR-329	MI0001725	MIMAT0001629	AACACACCUGGUUAACCUCUUU	4
miR-331-5p	hsa-miR-331-5p	MI0000812	MIMAT0004700	CUAGGUAUGGUCCCAGGGAUCC	4
miR-339-3p	hsa-miR-339-3p	MI0000815	MIMAT0004702	UGAGCGCCUCGACGACAGAGCCG	4
miR-339-5p	hsa-miR-339-5p	MI0000815	MIMAT0000764	UCCCUGUCCUCCAGGAGCUCACG	4
miR-342-3p	hsa-miR-342-3p	MI0000805	MIMAT0000753	UCUCACACAGAAAUCGCACCCGU	4
miR-362-3p	hsa-miR-362-3p	MI0000762	MIMAT0004683	AACACACCUAUUCAAGGAUUCA	4
miR-363*	hsa-miR-363*	MI0000764	MIMAT0003385	CGGGUGGAUCACGAUGCAAUUU	4
miR-369-3p	hsa-miR-369-3p	MI0000777	MIMAT0000721	AAUAAUACAUGGUUGAUCUUU	4
miR-369-5p	hsa-miR-369-5p	MI0000777	MIMAT0001621	AGAUCGACCGUGUUAUAUUCGC	4
miR-370	hsa-miR-370	MI0000778	MIMAT0000722	GCCUGCUGGGGUGGAACCUGGU	4
miR-371-5p	hsa-miR-371-5p	MI0000779	MIMAT0004687	ACUCAAACUGUGGGGGCACU	4
miR-376a	hsa-miR-376a	MI0000784	MIMAT0000729	AUCAUAGAGGAAAAUCCACGU	4
miR-379	hsa-miR-379	MI0000787	MIMAT0000733	UGGUAGACUAUGGAACGUAGG	4
miR-409-5p	hsa-miR-409-5p	MI0001735	MIMAT0001638	AGGUUACCCGAGCAACUUUGCAU	4
miR-410	hsa-miR-410	MI0002465	MIMAT0002171	AAUAUAACACAGAUGGCCUGU	4
miR-424*	hsa-miR-424*	MI0001446	MIMAT0004749	CAAAACGUGAGGCGCUGCUAU	4
miR-452*	hsa-miR-452*	MI0001733	MIMAT0001636	CUCAUCUGCAAAGAAGUAAGUG	4
miR-455-5p	hsa-miR-455-5p	MI0003513	MIMAT0003150	UAUGUGCCUUUGGACUACAUCG	4
miR-492	hsa-miR-492	MI0003131	MIMAT0002812	AGGACCUGCGGGACAAGAUUCUU	4
miR-493*	hsa-miR-493*	MI0003132	MIMAT0002813	UUGUACAUGGUAGGCUUUCAUU	4
miR-502-5p	hsa-miR-502-5p	MI0003186	MIMAT0002873	AUCCUUGCUAUCUGGGUGCUA	4
miR-503	hsa-miR-503	MI0003188	MIMAT0002874	UAGCAGCGGGAACAGUUCUGCAG	4
miR-507	hsa-miR-507	MI0003194	MIMAT0002879	UUUUGCACCUUUUGGAGUGAA	4
miR-511	hsa-miR-511	MI0003127	MIMAT0002808	GUGUCUUUUGCUCUGCAGUCA	4
miR-512-5p	hsa-miR-512-5p	MI0003140	MIMAT0002822	CACUCAGCCUUGAGGGCACUUUC	4
miR-513a-5p	hsa-miR-513a-5p	MI0003191	MIMAT0002877	UUCACAGGGAGGUGUCAU	4
miR-515-3p	hsa-miR-515-3p	MI0003144	MIMAT0002827	GAGUGCCUUCUUUUGGAGCGUU	4
miR-516b	hsa-miR-516b	MI0003172	MIMAT0002859	AUCUGGAGGUAAGAAGCACUUU	4
miR-520h	hsa-miR-520h	MI0003175	MIMAT0002867	ACAAAGUGCUUCCCUUUAGAGU	4
miR-524-3p	hsa-miR-524-3p	MI0003160	MIMAT0002850	GAAGGCGCUUCCCUUUGGAGU	4
miR-526b	hsa-miR-526b	MI0003150	MIMAT0002835	CUCUUGAGGGAAGCACUUUCUGU	4
miR-541*	hsa-miR-541*	MI0005539	MIMAT0004919	AAAGGAUUCUGCUGUCGGUCCCACU	4
miR-542-5p	hsa-miR-542-5p	MI0003686	MIMAT0003340	UCGGGGAUCAUCAUGUCACGAGA	4
miR-544	hsa-miR-544	MI0003515	MIMAT0003164	AUUCUGCAUUUUUAGCAAGUUC	4
miR-548b-3p	hsa-miR-548b-3p	MI0003596	MIMAT0003254	CAAGAACCUCAGUUGCUUUUGU	4
miR-548c-3p	hsa-miR-548c-3p	MI0003630	MIMAT0003285	CAAAAAUCUCAAUUACUUUUGC	4
miR-548d-3p	hsa-miR-548d-3p	MI0003668	MIMAT0003323	CAAAAACCACAGUUUCUUUUGC	4
miR-548k	hsa-miR-548k	MI0006354	MIMAT0005882	AAAAGUACUUGCGGAUUUUGCU	4
miR-549	hsa-miR-549	MI0003679	MIMAT0003333	UGACAACUAUGGAUGAGCUCU	4
miR-556-3p	hsa-miR-556-3p	MI0003562	MIMAT0004793	AUAUUACCAUUAGCUCAUCUUU	4
miR-572	hsa-miR-572	MI0003579	MIMAT0003237	GUCCGCUCGGCGGUGGCCCA	4
miR-578	hsa-miR-578	MI0003585	MIMAT0003243	CUUCUUGUGCUCUAGGAUUGU	4
miR-583	hsa-miR-583	MI0003590	MIMAT0003248	CAAAGAGGAAGGUCCCAUUAC	4
miR-588	hsa-miR-588	MI0003597	MIMAT0003255	UUGGCCACAAUGGGUUAGAAC	4
miR-590-3p	hsa-miR-590-3p	MI0003602	MIMAT0004801	UAAUUUUAUGUAUAAGCUAGU	4
miR-598	hsa-miR-598	MI0003610	MIMAT0003266	UACGUCAUCGUUGUCAUCGUCA	4
miR-605	hsa-miR-605	MI0003618	MIMAT0003273	UAAAUCCCAUGGUGCCUUCUCCU	4
miR-607	hsa-miR-607	MI0003620	MIMAT0003275	GUUCAAAUCCAGAUCUAUAAC	4
miR-615-3p	hsa-miR-615-3p	MI0003628	MIMAT0003283	UCCGAGCCUGGGUCUCCCUCUU	4
miR-630	hsa-miR-630	MI0003644	MIMAT0003299	AGUAUUCUGUACCAGGGAAGGU	4
miR-631	hsa-miR-631	MI0003645	MIMAT0003300	AGACCUGGCCCAGACCUCAGC	4
miR-654-3p	hsa-miR-654-3p	MI0003676	MIMAT0004814	UAUGUCUGCUGACCAUCACCUU	4
miR-671-3p	hsa-miR-671-3p	MI0003760	MIMAT0004819	UCCGGUUCUCAGGGCUCCACC	4
miR-708*	hsa-miR-708*	MI0005543	MIMAT0004927	CAACUAGACUGUGAGCUUCUAG	4
miR-720	hsa-miR-720	MI0006654	MIMAT0005954	UCUCGCUGGGGCCUCCA	4
miR-758	hsa-miR-758	MI0003757	MIMAT0003879	UUUGUGACCUGGUCCACUAACC	4
miR-768-5p	hsa-miR-768-5p	MI0005117	MIMAT0003946	GUUGGAGGAUGAAAGUACGGAGUGAU	4
miR-802	hsa-miR-802	MI0003906	MIMAT0004185	CAGUAACAAAGAUUCAUCCUUGU	4
miR-9*	hsa-miR-9*	MI0000466	MIMAT0000442	AUAAAGCUAGAUAACCGAAAGU	4
miR-924	hsa-miR-924	MI0005716	MIMAT0004974	AGAGUCUUGUGAUGUCUUGC	4
miR-92a-1*	hsa-miR-92a-1*	MI0000093	MIMAT0004507	AGGUUGGGAUCGGUUGCAAUGCU	4
miR-942	hsa-miR-942	MI0005767	MIMAT0004985	UCUUCUCUGUUUUGGCCAUGUG	4
miR-101	hsa-miR-101	MI0000103	MIMAT0000099	UACAGUACUGUGAUAACUGAA	5
miR-106a	hsa-miR-106a	MI0000113	MIMAT0000103	AAAAGUGCUUACAGUGCAGGUAG	5
miR-106b	hsa-miR-106b	MI0000734	MIMAT0000680	UAAAGUGCUGACAGUGCAGAU	5
miR-1181	hsa-miR-1181	MI0006274	MIMAT0005826	CCGUCGCCGCCACCCGAGCCG	5
miR-1184	hsa-miR-1184	MI0006277	MIMAT0005829	CCUGCAGCGACUUGAUGGCUUCC	5
miR-1197	hsa-miR-1197	MI0006656	MIMAT0005955	UAGGACACAUGGUCUACUUCU	5
miR-1200	hsa-miR-1200	MI0006332	MIMAT0005863	CUCCUGAGCCAUUCUGAGCCUC	5
miR-1205	hsa-miR-1205	MI0006338	MIMAT0005869	UCUGCAGGGUUUGCUUUGAG	5
miR-1237	hsa-miR-1237	MI0006327	MIMAT0005592	UCCUUCUGCUCCGUCCCCCAG	5
miR-1243	hsa-miR-1243	MI0006373	MIMAT0005894	AACUGGAUCAAUUAUAGGAGUG	5
miR-125a-5p	hsa-miR-125a-5p	MI0000469	MIMAT0000443	UCCCUGAGACCCUUUAACCUGUGA	5
miR-125b	hsa-miR-125b	MI0000446	MIMAT0000423	UCCCUGAGACCCUAACUUGUGA	5
miR-125b-2*	hsa-miR-125b-2*	MI0000470	MIMAT0004603	UCACAAGUCAGGCUCUUGGGAC	5
miR-126*	hsa-miR-126*	MI0000471	MIMAT0000444	CAUUAUUACUUUUGGUACGCG	5
miR-1261	hsa-miR-1261	MI0006396	MIMAT0005913	AUGGAUAAGGCUUUGGCUU	5
miR-1270	hsa-miR-1270	MI0006407	MIMAT0005924	CUGGAGAUAUGGAAGAGCUGUGU	5
miR-1275	hsa-miR-1275	MI0006415	MIMAT0005929	GUGGGGGAGAGGCUGUC	5
miR-128	hsa-miR-128	MI0000447	MIMAT0000424	UCACAGUGAACCGGUCUCUUU	5
miR-1282	hsa-miR-1282	MI0006429	MIMAT0005940	UCGUUUGCCUUUUUCUGCUU	5
miR-1285	hsa-miR-1285	MI0006346	MIMAT0005876	UCUGGGCAACAAAGUGAGACCU	5
miR-1287	hsa-miR-1287	MI0006349	MIMAT0005878	UGCUGGAUCAGUGGUUCGAGUC	5
miR-1288	hsa-miR-1288	MI0006432	MIMAT0005942	UGGACUGCCCUGAUCUGGAGA	5
miR-1297	hsa-miR-1297	MI0006358	MIMAT0005886	UUCAAGUAAUUCAGGUG	5
miR-1305	hsa-miR-1305	MI0006372	MIMAT0005893	UUUUCAACUCUAAUGGGAGAGA	5
miR-1307	hsa-miR-1307	MI0006444	MIMAT0005951	ACUCGGCGUGGCGUCGGUCGUG	5
miR-130a	hsa-miR-130a	MI0000448	MIMAT0000425	CAGUGCAAUGUUAAAAGGGCAU	5
miR-130b	hsa-miR-130b	MI0000748	MIMAT0000691	CAGUGCAAUGAUGAAAGGGCAU	5
miR-132	hsa-miR-132	MI0000449	MIMAT0000426	UAACAGUCUACAGCCAUGGUCG	5
miR-135b	hsa-miR-135b	MI0000810	MIMAT0000758	UAUGGCUUUUCAUUCCUAUGUGA	5
miR-136*	hsa-miR-136*	MI0000475	MIMAT0004606	CAUCAUCGUCUCAAAUGAGUCU	5
miR-140-3p	hsa-miR-140-3p	MI0000456	MIMAT0004597	UACCACAGGGUAGAACCACGG	5
miR-141*	hsa-miR-141*	MI0000457	MIMAT0004598	CAUCUUCCAGUACAGUGUUGGA	5
miR-143*	hsa-miR-143*	MI0000459	MIMAT0004599	GGUGCAGUGCUGCAUCUCUGGU	5
miR-144	hsa-miR-144	MI0000460	MIMAT0000436	UACAGUAUAGAUGAUGUACU	5
miR-145	hsa-miR-145	MI0000461	MIMAT0000437	GUCCAGUUUUCCCAGGAAUCCCU	5
miR-148b	hsa-miR-148b	MI0000811	MIMAT0000759	UCAGUGCAUCACAGAACUUUGU	5
miR-152	hsa-miR-152	MI0000462	MIMAT0000438	UCAGUGCAUGACAGAACUUGG	5
miR-1825	hsa-miR-1825	MI0008193	MIMAT0006765	UCCAGUGCCCUCCUCUCC	5
miR-185	hsa-miR-185	MI0000482	MIMAT0000455	UGGAGAGAAAGGCAGUUCCUGA	5
miR-191*	hsa-miR-191*	MI0000465	MIMAT0001618	GCUGCGCUUGGAUUUCGUCCCC	5
miR-1910	hsa-miR-1910	MI0008331	MIMAT0007884	CCAGUCCUGUGCCUGCCGCCU	5
miR-194*	hsa-miR-194*	MI0000732	MIMAT0004671	CCAGUGGGGCUGCUGUUAUCUG	5
miR-197	hsa-miR-197	MI0000239	MIMAT0000227	UUCACCACCUUCUCCACCCAGC	5
miR-1975	hsa-miR-1975	MI0009985	MIMAT0009450	CCCCCACAACCGCGCUUGACUAGCU	5
miR-199a-5p	hsa-miR-199a-5p	MI0000242	MIMAT0000231	CCCAGUGUUCAGACUACCUGUUC	5
miR-199b-5p	hsa-miR-199b-5p	MI0000282	MIMAT0000263	CCCAGUGUUUAGACUAUCUGUUC	5
miR-19a*	hsa-miR-19a*	MI0000073	MIMAT0004490	AGUUUUGCAUAGUUGCACUACA	5
miR-19b-1*	hsa-miR-19b-1*	MI0000074	MIMAT0004491	AGUUUUGCAGGUUUGCAUCCAGC	5
miR-19b-2*	hsa-miR-19b-2*	MI0000075	MIMAT0004492	AGUUUUGCAGGUUUGCAUUUCA	5
miR-208a	hsa-miR-208a	MI0000251	MIMAT0000241	AUAAGACGAGCAAAAAGCUUGU	5
miR-208b	hsa-miR-208b	MI0005570	MIMAT0004960	AUAAGACGAACAAAAGGUUUGU	5
miR-20b	hsa-miR-20b	MI0001519	MIMAT0001413	CAAAGUGCUCAUAGUGCAGGUAG	5
miR-216a	hsa-miR-216a	MI0000292	MIMAT0000273	UAAUCUCAGCUGGCAACUGUGA	5
miR-216b	hsa-miR-216b	MI0005569	MIMAT0004959	AAAUCUCUGCAGGCAAAUGUGA	5
miR-217	hsa-miR-217	MI0000293	MIMAT0000274	UACUGCAUCAGGAACUGAUUGGA	5
miR-221	hsa-miR-221	MI0000298	MIMAT0000278	AGCUACAUUGUCUGCUGGGUUUC	5
miR-25	hsa-miR-25	MI0000082	MIMAT0000081	CAUUGCACUUGUCUCGGUCUGA	5
miR-26a	hsa-miR-26a	MI0000083	MIMAT0000082	UUCAAGUAAUCCAGGAUAGGCU	5
miR-26a-1*	hsa-miR-26a-1*	MI0000083	MIMAT0004499	CCUAUUCUUGGUUACUUGCACG	5
miR-26b	hsa-miR-26b	MI0000084	MIMAT0000083	UUCAAGUAAUUCAGGAUAGGU	5
miR-301b	hsa-miR-301b	MI0005568	MIMAT0004958	CAGUGCAAUGAUAUUGUCAAAGC	5
miR-302a	hsa-miR-302a	MI0000738	MIMAT0000684	UAAGUGCUUCCAUGUUUUGGUGA	5
miR-302b	hsa-miR-302b	MI0000772	MIMAT0000715	UAAGUGCUUCCAUGUUUUAGUAG	5
miR-302c	hsa-miR-302c	MI0000773	MIMAT0000717	UAAGUGCUUCCAUGUUUCAGUGG	5
miR-302c*	hsa-miR-302c*	MI0000773	MIMAT0000716	UUUAACAUGGGGGUACCUGCUG	5
miR-302d	hsa-miR-302d	MI0000774	MIMAT0000718	UAAGUGCUUCCAUGUUUGAGUGU	5
miR-302e	hsa-miR-302e	MI0006417	MIMAT0005931	UAAGUGCUUCCAUGCUU	5
miR-302f	hsa-miR-302f	MI0006418	MIMAT0005932	UAAUUGCUUCCAUGUUU	5
miR-30a	hsa-miR-30a	MI0000088	MIMAT0000087	UGUAAACAUCCUCGACUGGAAG	5
miR-30a*	hsa-miR-30a*	MI0000088	MIMAT0000088	CUUUCAGUCGGAUGUUUGCAGC	5
miR-30d*	hsa-miR-30d*	MI0000255	MIMAT0004551	CUUUCAGUCAGAUGUUUGCUGC	5
miR-30e*	hsa-miR-30e*	MI0000749	MIMAT0000693	CUUUCAGUCGGAUGUUUACAGC	5
miR-32	hsa-miR-32	MI0000090	MIMAT0000090	UAUUGCACAUUACUAAGUUGCA	5
miR-326	hsa-miR-326	MI0000808	MIMAT0000756	CCUCUGGGCCCUUCCUCCAG	5
miR-330-5p	hsa-miR-330-5p	MI0000803	MIMAT0004693	UCUCUGGGCCUGUGUCUUAGGC	5
miR-335*	hsa-miR-335*	MI0000816	MIMAT0004703	UUUUUCAUUAUUGCUCCUGACC	5
miR-33a*	hsa-miR-33a*	MI0000091	MIMAT0004506	CAAUGUUUCCACAGUGCAUCAC	5
miR-363	hsa-miR-363	MI0000764	MIMAT0000707	AAUUGCACGGUAUCCAUCUGUA	5
miR-365*	hsa-miR-365*	MI0000769	MIMAT0009199	AGGGACUUUCAGGGGCAGCUGU	5
miR-367	hsa-miR-367	MI0000775	MIMAT0000719	AAUUGCACUUUAGCAAUGGUGA	5
miR-367*	hsa-miR-367*	MI0000775	MIMAT0004686	ACUGUUGCUAAUAUGCAACUCU	5
miR-372	hsa-miR-372	MI0000780	MIMAT0000724	AAAGUGCUGCGACAUUUGAGCGU	5
miR-373	hsa-miR-373	MI0000781	MIMAT0000726	GAAGUGCUUCGAUUUUGGGGUGU	5
miR-380	hsa-miR-380	MI0000788	MIMAT0000735	UAUGUAAUAUGGUCCACAUCUU	5
miR-380*	hsa-miR-380*	MI0000788	MIMAT0000734	UGGUUGACCAUAGAACAUGCGC	5
miR-384	hsa-miR-384	MI0001145	MIMAT0001075	AUUCCUAGAAAUUGUUCAUA	5
miR-409-3p	hsa-miR-409-3p	MI0001735	MIMAT0001639	GAAUGUUGCUCGGUGAACCCCU	5
miR-425	hsa-miR-425	MI0001448	MIMAT0003393	AAUGACACGAUCACUCCCGUUGA	5
miR-425*	hsa-miR-425*	MI0001448	MIMAT0001343	AUCGGGAAUGUCGUGUCCGCCC	5
miR-454	hsa-miR-454	MI0003820	MIMAT0003885	UAGUGCAAUAUUGCUUAUAGGGU	5
miR-454*	hsa-miR-454*	MI0003820	MIMAT0003884	ACCCUAUCAAUAUUGUCUCUGC	5
miR-484	hsa-miR-484	MI0002468	MIMAT0002174	UCAGGCUCAGUCCCCUCCCGAU	5
miR-495	hsa-miR-495	MI0003135	MIMAT0002817	AAACAAACAUGGUGCACUUCUU	5
miR-499-5p	hsa-miR-499-5p	MI0003183	MIMAT0002870	UUAAGACUUGCAGUGAUGUUU	5
miR-512-3p	hsa-miR-512-3p	MI0003140	MIMAT0002823	AAGUGCUGUCAUAGCUGAGGUC	5
miR-514	hsa-miR-514	MI0003198	MIMAT0002883	AUUGACACUUCUGUGAGUAGA	5
miR-516-3p	hsa-miR-516-3p	MI0003180	MIMAT0002860	UGCUUCCUUUCAGAGGGU	5
miR-517b	hsa-miR-517b	MI0003165	MIMAT0002857	UCGUGCAUCCCUUUAGAGUGUU	5
miR-517c	hsa-miR-517c	MI0003174	MIMAT0002866	AUCGUGCAUCCUUUUAGAGUGU	5
miR-518b	hsa-miR-518b	MI0003156	MIMAT0002844	CAAAGCGCUCCCCUUUAGAGGU	5
miR-518c	hsa-miR-518c	MI0003159	MIMAT0002848	CAAAGCGCUUCUCUUUAGAGUGU	5
miR-518c*	hsa-miR-518c*	MI0003159	MIMAT0002847	UCUCUGGAGGGAAGCACUUUCUG	5
miR-518d-3p	hsa-miR-518d-3p	MI0003171	MIMAT0002864	CAAAGCGCUUCCCUUUGGAGC	5
miR-519a	hsa-miR-519a	MI0003178	MIMAT0002869	AAAGUGCAUCCUUUUAGAGUGU	5
miR-519b-3p	hsa-miR-519b-3p	MI0003151	MIMAT0002837	AAAGUGCAUCCUUUUAGAGGUU	5
miR-519c-3p	hsa-miR-519c-3p	MI0003148	MIMAT0002832	AAAGUGCAUCUUUUUAGAGGAU	5
miR-519d	hsa-miR-519d	MI0003162	MIMAT0002853	CAAAGUGCCUCCCUUUAGAGUG	5
miR-520a-3p	hsa-miR-520a-3p	MI0003149	MIMAT0002834	AAAGUGCUUCCCUUUGGACUGU	5
miR-520b	hsa-miR-520b	MI0003155	MIMAT0002843	AAAGUGCUUCCUUUUAGAGGG	5
miR-520c-3p	hsa-miR-520c-3p	MI0003158	MIMAT0002846	AAAGUGCUUCCUUUUAGAGGGU	5
miR-520d-3p	hsa-miR-520d-3p	MI0003164	MIMAT0002856	AAAGUGCUUCUCUUUGGUGGGU	5
miR-520e	hsa-miR-520e	MI0003143	MIMAT0002825	AAAGUGCUUCCUUUUUGAGGG	5
miR-520g	hsa-miR-520g	MI0003166	MIMAT0002858	ACAAAGUGCUUCCCUUUAGAGUGU	5
miR-525-5p	hsa-miR-525-5p	MI0003152	MIMAT0002838	CUCCAGAGGGAUGCACUUUCU	5
miR-526b*	hsa-miR-526b*	MI0003150	MIMAT0002836	GAAAGUGCUUCCUUUUAGAGGC	5
miR-548d-5p	hsa-miR-548d-5p	MI0003668	MIMAT0004812	AAAAGUAAUUGUGGUUUUUGCC	5
miR-548i	hsa-miR-548i	MI0006421	MIMAT0005935	AAAAGUAAUUGCGGAUUUUGCC	5
miR-548o	hsa-miR-548o	MI0006402	MIMAT0005919	CCAAAACUGCAGUUACUUUUGC	5
miR-563	hsa-miR-563	MI0003569	MIMAT0003227	AGGUUGACAUACGUUUCCC	5
miR-564	hsa-miR-564	MI0003570	MIMAT0003228	AGGCACGGUGUCAGCAGGC	5
miR-585	hsa-miR-585	MI0003592	MIMAT0003250	UGGGCGUAUCUGUAUGCUA	5
miR-586	hsa-miR-586	MI0003594	MIMAT0003252	UAUGCAUUGUAUUUUUAGGUCC	5
miR-587	hsa-miR-587	MI0003595	MIMAT0003253	UUUCCAUAGGUGAUGAGUCAC	5
miR-593	hsa-miR-593	MI0003605	MIMAT0004802	UGUCUCUGCUGGGGUUUCU	5
miR-596	hsa-miR-596	MI0003608	MIMAT0003264	AAGCCUGCCCGGCUCCUCGGG	5
miR-601	hsa-miR-601	MI0003614	MIMAT0003269	UGGUCUAGGAUUGUUGGAGGAG	5
miR-604	hsa-miR-604	MI0003617	MIMAT0003272	AGGCUGCGGAAUUCAGGAC	5
miR-620	hsa-miR-620	MI0003634	MIMAT0003289	AUGGAGAUAGAUAUAGAAAU	5
miR-625	hsa-miR-625	MI0003639	MIMAT0003294	AGGGGGAAAGUUCUAUAGUCC	5
miR-626	hsa-miR-626	MI0003640	MIMAT0003295	AGCUGUCUGAAAAUGUCUU	5
miR-628-5p	hsa-miR-628-5p	MI0003642	MIMAT0004809	AUGCUGACAUAUUUACUAGAGG	5
miR-636	hsa-miR-636	MI0003651	MIMAT0003306	UGUGCUUGCUCGUCCCGCCCGCA	5
miR-637	hsa-miR-637	MI0003652	MIMAT0003307	ACUGGGGGCUUUCGGGCUCUGCGU	5
miR-639	hsa-miR-639	MI0003654	MIMAT0003309	AUCGCUGCGGUUGCGAGCGCUGU	5
miR-641	hsa-miR-641	MI0003656	MIMAT0003311	AAAGACAUAGGAUAGAGUCACCUC	5
miR-647	hsa-miR-647	MI0003662	MIMAT0003317	GUGGCUGCACUCACUUCCUUC	5
miR-653	hsa-miR-653	MI0003674	MIMAT0003328	GUGUUGAAACAAUCUCUACUG	5
miR-657	hsa-miR-657	MI0003681	MIMAT0003335	GGCAGGUUCUCACCCUCUCUAGG	5
miR-7-1*	hsa-miR-7-1*	MI0000263	MIMAT0004553	CAACAAAUCACAGUCUGCCAUA	5
miR-744*	hsa-miR-744*	MI0005559	MIMAT0004946	CUGUUGCCACUAACCUCAACCU	5
miR-760	hsa-miR-760	MI0005567	MIMAT0004957	CGGCUCUGGGUCUGUGGGGA	5
miR-765	hsa-miR-765	MI0005116	MIMAT0003945	UGGAGGAGAAGGAAGGUGAUG	5
miR-766	hsa-miR-766	MI0003836	MIMAT0003888	ACUCCAGCCCCACAGCCUCAGC	5
miR-770-5p	hsa-miR-770-5p	MI0005118	MIMAT0003948	UCCAGUACCACGUGUCAGGGCCA	5
miR-877*	hsa-miR-877*	MI0005561	MIMAT0004950	UCCUCUUCUCCCUCCUCCCAG	5
miR-892a	hsa-miR-892a	MI0005528	MIMAT0004907	CACUGUGUCCUUUCUGCGUAG	5
miR-9	hsa-miR-9	MI0000466	MIMAT0000441	UCUUUGGUUAUCUAGCUGUAUGA	5
miR-93	hsa-miR-93	MI0000095	MIMAT0000093	CAAAGUGCUGUUCGUGCAGGUAG	5
miR-937	hsa-miR-937	MI0005759	MIMAT0004980	AUCCGCGCUCUGACUCUCUGCC	5
miR-941	hsa-miR-941	MI0005763	MIMAT0004984	CACCCGGCUGUGUGCACAUGUGC	5
